# Supplementary material for: An imputation platform to enhance integration of rice genetic resources
Source: Nat Commun. 2018 Aug 29;9:3519. doi: 10.1038/s41467-018-05538-1 (PMC6115364; doi:10.1038/s41467-018-05538-1)
Supplement: Supplementary file 4 — Supplementary Data 1 [file 41467_2018_5538_MOESM4_ESM.xlsx]

## Sheet: FINAL6_Suppl_Table_1_Germplasm_
Supplementary Data 1: HDRA and 3KG Germplasm Collections ("RDP1," "RDP2, "3KG"). 4591 O. sativa samples.
Column descriptions
Column_name	Description
DOI	DOI number
GS_accession_name	Common name/plant variety name
Genotype_assay_ID	IDs that link directly to GORP genotypes (references the .fam file) as well as the original HDRA and 3KG genotypic data
GS_accession_number	Add prefix "IRGC" to get IRGC ID needed to request seed from IRRI Genebank
GSOR_ID	ID needed to request seed from USDA-ARS GSOR within the US
Country	Country of origin of the original seed collected from which the accession used in this study was sourced
SampleSet	Germplasm collection subgroup name
Subpop	fastStructure subpopulation call at K=7
fastStruct_TEJ	fastStructure percent ancestry - temperate japonica
fastStruct_TRJ	fastStructure percent ancestry - tropical japonica
fastStruct_IND1	fastStructure percent ancestry - indica 1
fastStruct_IND2	fastStructure percent ancestry - indica 2
fastStruct_AUS	fastStructure percent ancestry - aus
fastStruct_ARO	fastStructure percent ancestry - aromatic
fastStruct_IND3	fastStructure percent ancestry - indica 3
DOI	GS_accession_name	Genotype_assay_ID	GS_accession_number	GSOR_ID	Country	SampleSet	Subpop	fastStruct_TEJ	fastStruct_TRJ	fastStruct_IND1	fastStruct_IND2	fastStruct_AUS	fastStruct_ARO	fastStruct_IND3
10.18730/5DBEX	KHAO KAP SANG::IRGC 23423-1	13582673.0	121385	GSOR302091	Lao People's Democratic Republic	RDP2	trj	0	0.972634	0	0	0	0.027364	0
10.18730/5D7TR	ARKROSE::IRGC 1789-1	15653806.0	121269	GSOR301975	United States of America	RDP2	admixed	0.361984	0.156763	0	0	0	0	0.481251
10.18730/50AQE	CHERIVIRUPPU::IRGC 19928-C1	17979475.0	121725	GSOR302428	India	RDP2	ind3	0	0	0	0.01776	0.074043	0	0.908196
10.18730/5DAH0	HUANG JING NUO::IRGC 80953-1	18741236.0	121356	GSOR302062	China	RDP2	tej	0.999997	0	0	0	0	0	0
10.18730/5DK5H	ORYZICA SABANA 10::IRGC 117018-1	19150230.0	121632	GSOR302338	Colombia	RDP2	trj	0	0.92484	0	0.075158	0	0	0
10.18730/5JBKB	KIRIMINY::IRGC 77849-2	21068151.0	135763	NA	Madagascar	RDP2	ind3	0	0	0.000627	0	0.178257	0	0.821114
10.18730/50B3T	FOHISOMOTRA::GERVEX 8329-C1	26835683.0	121737	GSOR302440	Madagascar	RDP2	trj	0.000298	0.9997	0	0	0	0	0
10.18730/5D7PM	ARC 15889::IRGC 43259-1	26863647.0	121265	GSOR301971	India	RDP2	aro	0	0.078609	0	0	0	0.921389	0
10.18730/5DJYA	LATSIKA::IRGC 69367-1	37226151.0	121625	GSOR302331	Madagascar	RDP2	trj	0	0.956751	0	0	0	0	0.043247
10.18730/50DZ7	TOKAMBANY 663::GERVEX 8358-C1	41079769.0	121829	GSOR302527	Madagascar	RDP2	ind3	0	0	0	0	0.215954	0	0.784044
10.18730/5CTQC	DHAL KACHAI::IRGC 66776-1	54338509.0	120850	GSOR301598*	Bangladesh	RDP2	aus	0	0	0	0	0.999997	0	0
10.18730/5D4HY	ZI GAN NAN GU::IRGC 70468-1	60121701.0	121164	GSOR301876	China	RDP2	ind1	0	0	0.875264	0	0	0	0.124734
10.18730/5D8WN	CALMOCHI 202::IRGC 57082-1	64034269.0	121303	GSOR302009	United States of America	RDP2	tej	0.876566	0.048913	0	0.028787	0.045733	0	0
10.18730/5CZNP	KALU A 30::IRGC 49746-1	66391666.0	121008	GSOR301732	Sri Lanka	RDP2	admixed-ind	0	0.166131	0	0	0.746303	0	0.087564
10.18730/5D27Y	PTB 1::IRGC 19304-1	70929367.0	121090	GSOR301810	India	RDP2	ind3	0	0	0.039566	0	0	0	0.960432
10.18730/5DTS2	TORO 2::IRGC 66761-1	71271947.0	124468	GSOR302798	United States of America	RDP2	admixed-jap	0.123689	0.744462	0	0	0.131847	0	0
10.18730/50CDZ	KOMOJAMANITRA::GERVEX 8453-C1	73302985.0	121779	GSOR302482	Madagascar	RDP2	trj	0	0.999997	0	0	0	0	0
10.18730/50RWQ	SWARNA::IRGC 117278-C1	79010787.0	122258	GSOR302720	India	RDP2	admixed-ind	0	0	0	0.531415	0	0	0.468582
10.18730/5DQ6=	PULUT TODOPI::IRGC 27435-1	83958354.0	121931	GSOR302629	Indonesia	RDP2	trj	0.037274	0.941965	0.02076	0	0	0	0
10.18730/5DP30	ANBARBOO::IRGC 32280-1	89688646.0	121896	GSOR302594*	Iran	RDP2	admixed	0.442801	0	0	0	0	0.557197	0
10.18730/50ARF	CINIA 40::GERVEX 1486-C1	95177719.0	121726	GSOR302429	Chile	RDP2	tej	0.945849	0.054149	0	0	0	0	0
10.18730/5D1D4	NARGUNI::IRGC 74713-1	98042619.0	121064	GSOR301785	India	RDP2	ind3	0	0	0	0	0	0	0.999997
10.18730/509WR	IR 65907-116-1-B::C1	00794e86.0	121698	GSOR302401	Philippines	RDP2	trj	0	0.872639	0.020382	0.106977	0	0	0
10.18730/5CPAK	DA 8	00a48c38.0	117459	GSOR301529	Bangladesh	RDP2	aus	0	0	0	0	0.999997	0	0
10.18730/5DKT1	63-83::IRGC 14725-1	00d9174a.0	121656	GSOR302359*	Cote d'Ivoire	RDP2	trj	0	0.999997	0	0	0	0	0
10.18730/5D9D1	CT 6946-9-1-2-M-1P::IRGC 117329-1	00df5fd9.0	121320	GSOR302026	Colombia	RDP2	admixed	0	0.324198	0	0.6758	0	0	0
10.18730/50E3B	TSIPALA 89::GERVEX 8385-C1	012f5783.0	121833	GSOR302531	Madagascar	RDP2	trj	0	0.922556	0	0	0	0	0.077442
10.18730/50CW9	MANGAVAVA FOTSILANSTSIKA 1177::GERVEX 5719-C1	012f96c4.0	121794	GSOR302497	Madagascar	RDP2	trj	0	0.999997	0	0	0	0	0
10.18730/50D1E	NIONOKA::C1	013ef6b2.0	121799	GSOR302502	Mali	RDP2	ind2	0	0	0	0.937359	0.062638	0	0
10.18730/5DDAF	NAM::IRGC 64914-1	01a58510.0	121445	GSOR302151	Bhutan	RDP2	admixed-jap	0.444587	0.486527	0	0	0	0.068884	0
10.18730/5CQBF	INDANE	01e7f933.0	117492	GSOR301544*	Myanmar	RDP2	admixed-jap	0.308643	0.691355	0	0	0	0	0
10.18730/5DKQ=	WU BAI LI::IRGC 70404-1	0222c8da.0	121650	GSOR302356	China	RDP2	admixed-ind	0	0	0.427908	0.57209	0	0	0
10.18730/50C3N	IRAT 366::GERVEX 8716-C1	02275e26.0	121769	GSOR302472	Nicaragua	RDP2	trj	0	0.979655	0.020342	0	0	0	0
10.18730/5CSF9	PIN KAEO	028ac805.0	117560	GSOR301578	Thailand	RDP2	trj	0.01989	0.947119	0	0.032504	0	0.000485	0
10.18730/5D9ZK	FANNY::IRGC 399-1	02e7f0f8.0	121338	GSOR302044	France	RDP2	tej	0.889797	0.1102	0	0	0	0	0
10.18730/5DB0F	JAO::IRGC 15046-1	04160e1f.0	121371	GSOR302077	Thailand	RDP2	admixed-jap	0.195993	0.298687	0	0	0	0	0.505318
10.18730/5CWAT	BOTESHAWAR::IRGC 34682-1	04704bb4.0	120901	GSOR301645	Bangladesh	RDP2	aus	0	0	0	0	0.999997	0	0
10.18730/5DTPU	NEP TEP RUONG::IRGC 32241-1	04735a65.0	124465	GSOR302795	Viet Nam	RDP2	admixed-ind	0	0	0.012194	0.52471	0	0	0.463095
10.18730/5DC1B	LADY WRIGHT SELN (CI 12187)::IRGC 1761-1	0497a90e.0	121404	GSOR302110	United States of America	RDP2	admixed-jap	0.281655	0.718342	0	0	0	0	0
10.18730/5DBH*	Khie tom::IRGC 11887-1	0499f6f2.0	121388	GSOR302094	Lao People's Democratic Republic	RDP2	ind3	0	0	0	0	0	0	0.999997
10.18730/50BE0	IR 2006-P12-12-2::IRGC 32675-C1	04a06fb8.0	121748	GSOR302451	Philippines	RDP2	ind2	0.073445	0	0.053981	0.872572	0	0	0
10.18730/50DX5	TELIMANI::C1	04a9a633.0	121827	GSOR302525	Mali	RDP2	admixed-ind	0	0	0.35426	0.60674	0.038998	0	0
10.18730/5CZZ*	KELEE::IRGC 66807-1	04aca4b5.0	121018	GSOR301741	Bangladesh	RDP2	aus	0	0	0	0	0.999997	0	0
10.18730/5D8XP	CALORO::IRGC 32564-1	0555b0dd.0	121304	GSOR302010	United States of America	RDP2	tej	0.999997	0	0	0	0	0	0
10.18730/5DAM3	IAC 164::IRGC 117251-1	05b4c5f5.0	121359	GSOR302065	Brazil	RDP2	trj	0	0.999997	0	0	0	0	0
10.18730/5DH0P	DAKPA::IRGC 64888-1	05bef934.0	121563	GSOR302269	Bhutan	RDP2	admixed-jap	0.267687	0.28803	0	0.386068	0.058213	0	0
10.18730/5DDJQ	NOUAKPO::IRGC 56704-1	071cf19e.0	121453	GSOR302159	Cote d'Ivoire	RDP2	trj	0	0.968306	0.009736	0	0.021957	0	0
10.18730/5DC2C	LAI::IRGC 15023-1	072145c9.0	121405	GSOR302111	Thailand	RDP2	admixed-jap	0.451292	0.548706	0	0	0	0	0
10.18730/5CSXQ	RTS 4	0745f14c.0	117574	GSOR301588	Viet Nam	RDP2	admixed-ind	0	0	0	0.473984	0	0	0.526014
10.18730/50CH=	L 204::GERVEX 1658-C1	0766f190.0	121783	GSOR302486	United States of America	RDP2	admixed-jap	0.389615	0.574387	0.035996	0	0	0	0
10.18730/5DPFC	DJOWAN::IRGC 17541-1	07990ed9.0	121908	GSOR302606	Indonesia	RDP2	trj	0	0.933832	0	0	0	0.066166	0
10.18730/5DQ0X	PADI BANCUH::IRGC 18353-1	07fd6392.0	121925	GSOR302623	Indonesia	RDP2	trj	0	0.999997	0	0	0	0	0
10.18730/50BVD	IRAT 109::GERVEX 4988-C1	080cb61d.0	121761	GSOR302464	Cote d'Ivoire	RDP2	trj	0.071671	0.920922	0	0.007405	0	0	0
10.18730/50DT2	SOURE::GERVEX 1294-C1	08beaab3.0	121824	GSOR302522	Portugal	RDP2	tej	0.999997	0	0	0	0	0	0
10.18730/50GVS	CARREON::IRGC 32575-C1	08e0302b.0	122000	GSOR302652	Philippines	RDP2	admixed-ind	0	0	0.283832	0.716166	0	0	0
10.18730/50J2V	DOURADO PRECOCE::GERVEX 336-C1	09091c06.0	122039	GSOR302663	Brazil	RDP2	trj	0	0.994798	0	0	0	0.0052	0
10.18730/50AF6	BODOMANO::GERVEX 8343-C1	0925e44d.0	121717	GSOR302420	Madagascar	RDP2	admixed-ind	0.045355	0	0	0	0.281852	0	0.672791
10.18730/50N1B	KENDINGA 5 H::IRGC 60310-C1	094ba8c6.0	122134	GSOR302700	Malaysia	RDP2	trj	0	0.999997	0	0	0	0	0
10.18730/5CS4=	PADI RAOEKANG	0952e121.0	117549	GSOR301573	Indonesia	RDP2	ind2	0.006686	0	0.020908	0.758992	0.021011	0.013843	0.178558
10.18730/5DN35	BARANKALAMKATI::IRGC 45087-1	0a12f8f9.0	121864	GSOR302562	India	RDP2	aro	0	0	0	0.007094	0	0.992904	0
10.18730/5CVD$	ARC 15340::IRGC 42019-1	0a5fbba4.0	120872	GSOR301619	India	RDP2	aus	0	0	0	0	0.82888	0	0.171118
10.18730/5DG3Y	VELA::IRGC 82437-1	0ab47bcf.0	121534	GSOR302240	Italy	RDP2	admixed-jap	0.618658	0.32939	0	0.017567	0.034383	0	0
10.18730/5D2XF	SANTHI SUFAID 207::IRGC 28212-1	0ac8b40d.0	121112	GSOR301831	Pakistan	RDP2	aus	0	0	0	0	0.999997	0	0
10.18730/50E8G	VARY SOMOTRA SIHANAKA::GERVEX 8321-C1	0af4494d.0	121838	GSOR302536	Madagascar	RDP2	trj	0	0.999997	0	0	0	0	0
10.18730/5DE00	PATLE::IRGC 27635-1	0b170025.0	121467	GSOR302173	Nepal	RDP2	admixed	0.52511	0	0	0	0.111716	0.363172	0
10.18730/5D5DN	BADO::IRGC 71499-1	0b663120.0	121192	GSOR301898	Malaysia	RDP2	trj	0.003188	0.992057	0	0.004753	0	0	0
10.18730/5DERR	SADRI::IRGC 33949-1	0b7d031b.0	121491	GSOR302197	Iran	RDP2	aro	0	0	0	0	0	0.999997	0
10.18730/5CWW7	CR 8334::IRGC 116972-1	0ba66977.0	120919	GSOR301662	Costa Rica	RDP2	ind2	0.074005	0	0	0.802958	0.060505	0.062531	0
10.18730/5DFXR	TUO TUO HUANG::IRGC 72851-1	0bcf4fb2.0	121528	GSOR302234	China	RDP2	ind1	0	0	0.999997	0	0	0	0
10.18730/52S25	BENGALY 389::GERVEX 4743-C1	0bf97c86.0	124377	GSOR302747	Madagascar	RDP2	ind3	0	0	0	0	0.117341	0	0.882657
10.18730/5CYT*	IR 31917-45-3-2::IRGC 78132-1	0c1b0a01.0	120981	GSOR301710	Philippines	RDP2	admixed-ind	0	0	0.219273	0.713061	0.029455	0	0.038209
10.18730/5DTFX	BRE JER::IRGC 78238-1	0c31dba2.0	124458	GSOR302788	Thailand	RDP2	ind2	0	0	0.092216	0.907782	0	0	0
10.18730/50RD8	SEBOTA 65::C1	0c5f565a.0	122242	GSOR302718	Brazil	RDP2	ind2	0.024831	0	0.219345	0.755823	0	0	0
10.18730/5DGQD	YU WEOL ZO::IRGC 19894-1	0cf4ae7f.0	121554	GSOR302260	Korea, Republic of	RDP2	tej	0.999997	0	0	0	0	0	0
10.18730/5DFZT	TZJAO BU ZSCHI::IRGC 9287-1	0e503408.0	121530	GSOR302236	Hungary	RDP2	tej	0.997164	0	0	0	0.002834	0	0
10.18730/50M5M	IR 65907-206-4-B::C1	0e85ef93.0	122106	GSOR302687	Philippines	RDP2	trj	0	0.895981	0.104017	0	0	0	0
10.18730/50B2S	ESPERANZA::C1	0fee898f.0	121736	GSOR302439	Bolivia	RDP2	trj	0	0.859464	0	0.12686	0.013674	0	0
10.18730/50D9P	PEH PI NUO::IRGC 8266-C1	10ccd7df.0	121807	GSOR302510	China	RDP2	admixed-jap	0.690523	0.309475	0	0	0	0	0
10.18730/5D9PA	DRAGO::IRGC 81597-1	10ecf993.0	121329	GSOR302035	Italy	RDP2	admixed-jap	0.706677	0.293321	0	0	0	0	0
10.18730/5DJ5P	BENGIZA::IRGC 69845-1	1144d378.0	121600	GSOR302306	Madagascar	RDP2	trj	0	0.999997	0	0	0	0	0
10.18730/5DHC$	N 56::IRGC 36174-1	115e701d.0	121575	GSOR302281	China	RDP2	tej	0.999997	0	0	0	0	0	0
10.18730/5D6TX	DA 29 (SR 26 B)::IRGC 25850-1	11b25cca.0	121237	GSOR301943	Bangladesh	RDP2	ind3	0	0	0	0.004075	0.039494	0	0.956429
10.18730/50E08	TOKAMBANY 669::GERVEX 8406-C1	11de926a.0	121830	GSOR302528	Madagascar	RDP2	admixed-ind	0.064455	0	0	0	0.299305	0.050479	0.585759
10.18730/50D3G	ORYZICA SABANA 6::C1	121d1c4c.0	121801	GSOR302504	Colombia	RDP2	trj	0	0.980393	0	0	0	0.019604	0
10.18730/5D1MB	NP 125::IRGC 32559-1	130a948e.0	121071	GSOR301792	India	RDP2	aus	0	0	0	0	0.999997	0	0
10.18730/5D2F1	RATHKANDIRAM::IRGC 36507-1	13199c21.0	121098	GSOR301818	Sri Lanka	RDP2	admixed-ind	0	0	0.13294	0	0.125002	0	0.742057
10.18730/5DGYM	CALADY 40::IRGC 1934-1	13bb23ba.0	121561	GSOR302267	United States of America	RDP2	tej	0.805737	0.194261	0	0	0	0	0
10.18730/5D3ZC	UBA MURALI::IRGC 25928-1	13bb91c9.0	121146	GSOR301860	Bangladesh	RDP2	admixed-ind	0	0	0.250782	0	0	0	0.749216
10.18730/5DA4R	GHARIBE::IRGC 32309-1	13c6ec1f.0	121343	GSOR302049	Iran	RDP2	admixed	0.454107	0	0	0	0	0.545891	0
10.18730/50A6$	ARC 15872::IRGC 43249-C1	140121b2.0	121708	GSOR302411	India	RDP2	ind3	0.011875	0.021221	0	0	0.026597	0	0.940307
10.18730/5DMHR	SAMBEGEURY::IRGC 4935-1	148de2ee.0	121679	GSOR302382	Senegal	RDP2	ind2	0.023247	0	0.115343	0.758761	0.102648	0	0
10.18730/5DKM*	VARIETY N::IRGC 66329-1	149bf2cd.0	121647	GSOR302353	Guyana	RDP2	admixed-ind	0	0	0.001737	0.605559	0.03419	0	0.358513
10.18730/5DGJ8	YAKUMO::IRGC 5320-1	14d89242.0	121549	GSOR302255	Japan	RDP2	tej	0.979113	0	0	0	0.020884	0	0
10.18730/5D2E0	RANGPURI AUS::IRGC 66822-1	1580b445.0	121097	GSOR301817	Bangladesh	RDP2	aus	0	0	0	0	0.999997	0	0
10.18730/5DD49	MUSAIK ZO ZIOK ZO::IRGC 2357-1	15b45ca0.0	121439	GSOR302145	Korea, Republic of	RDP2	tej	0.999997	0	0	0	0	0	0
10.18730/5DVBM	MANANELATRA::IRGC 69861-1	1643f29f.0	124486	GSOR302816	Madagascar	RDP2	trj	0	0.999997	0	0	0	0	0
10.18730/5D38T	SOLOI::IRGC 37598-1	166fad80.0	121123	GSOR301840	Bangladesh	RDP2	aus	0	0	0	0	0.999997	0	0
10.18730/50BB$	IBO 380/33::GERVEX 942-C1	16d8852d.0	121745	GSOR302448	Portugal	RDP2	admixed-jap	0.646937	0.353061	0	0	0	0	0
10.18730/5D7KH	ARC 14696::IRGC 41696-1	16ef3c90.0	121262	GSOR301968	India	RDP2	aro	0	0	0	0.014341	0	0.985656	0
10.18730/5DDGN	NORIN 23::IRGC 425-1	178d96de.0	121451	GSOR302157	Japan	RDP2	tej	0.881787	0.023807	0	0.03872	0.055685	0	0
10.18730/5JBND	KULING::IRGC 71543-2	17ffde63.0	135765	NA	Malaysia	RDP2	trj	0	0.999997	0	0	0	0	0
10.18730/50D6K	PCT 11\0\0\2,BO 1>55-1-3-1::C1	181bf46e.0	121804	GSOR302507	Colombia	RDP2	trj	0.044582	0.901513	0.025883	0	0	0.02802	0
10.18730/5DP41	ASE BULO::IRGC 26998-1	18484bd4.0	121897	GSOR302595	Indonesia	RDP2	trj	0	0.765454	0.065121	0	0.05053	0.118894	0
10.18730/5DBBT	KHADASIYA 3 (STRAW)::IRGC 54072-1	1865f890.0	121382	GSOR302088	India	RDP2	aus	0	0	0	0	0.999997	0	0
10.18730/5DDNT	NS 1288::IRGC 68930-1	189977a6.0	121456	GSOR302162	Madagascar	RDP2	admixed	0	0.297988	0.122703	0.579308	0	0	0
10.18730/5D3V8	TSIPALA MENA::IRGC 69977-1	18beb528.0	121142	GSOR301857	Madagascar	RDP2	ind3	0	0	0	0	0.133011	0	0.866987
10.18730/50F58	SAVIO::GERVEX 635-C1	1938daea.0	121946	GSOR302644	Italy	RDP2	admixed-jap	0.6858	0.314198	0	0	0	0	0
10.18730/5CY4A	GOPAL::IRGC 61953-1	19a62cda.0	120959	GSOR301690	Nepal	RDP2	ind3	0	0.017092	0.177089	0	0	0	0.805817
10.18730/50E7F	VARY MANANELATRA::GERVEX 8447-C1	1a01d51e.0	121837	GSOR302535	Madagascar	RDP2	trj	0	0.999997	0	0	0	0	0
10.18730/5CWG*	CHENGRI 2::IRGC 77228-1	1a210383.0	120907	GSOR301650	Bangladesh	RDP2	aus	0	0	0	0	0.999997	0	0
10.18730/5D22S	PICONEGRO::IRGC 117022-1	1a2b694e.0	121085	GSOR301805	Ecuador	RDP2	ind1	0	0	0.950648	0	0.049349	0	0
10.18730/50DAQ	POPOT::IRGC 43545-C1	1abb6b2c.0	121808	GSOR302511	Indonesia	RDP2	ind2	0	0	0	0.883258	0	0	0.11674
10.18730/54FYP	S 624::IRGC 8896-C1	1ae6a2eb.0	127007	NA	India	RDP2	ind3	0	0	0	0	0	0	0.999997
10.18730/5DBX7	KURUWEE::IRGC 15214-1	1b0049fa.0	121400	GSOR302106	Sri Lanka	RDP2	admixed-ind	0	0	0	0.459703	0.060316	0	0.479979
10.18730/5D8QG	BROWN GORA::IRGC 45234-1	1ba4a715.0	121298	GSOR302004	India	RDP2	aus	0	0	0	0	0.999997	0	0
10.18730/52T64	PADI ROTAN::C1	1bba5319.0	124413	GSOR302768	Indonesia	RDP2	ind2	0	0	0	0.999997	0	0	0
10.18730/5DKKZ	TOS 5790::IRGC 117256-1	1c2c05d9.0	121646	GSOR302352	Nigeria	RDP2	trj	0.149886	0.850112	0	0	0	0	0
10.18730/5D8SJ	C 57-5043::IRGC 4057-1	1c63883f.0	121300	GSOR302006	United States of America	RDP2	trj	0.134672	0.865325	0	0	0	0	0
10.18730/5D86U	BANAT 2270::IRGC 65648-1	1cc8db07.0	121281	GSOR301987	Romania	RDP2	tej	0.766398	0.2336	0	0	0	0	0
10.18730/5D49P	XI GU HONG::IRGC 74226-1	1cdcc77d.0	121156	GSOR301869	China	RDP2	admixed-ind	0	0	0.662635	0.337362	0	0	0
10.18730/5DKGW	TADUKAN::IRGC 9804-1	1cfc70d3.0	121643	GSOR302349	Philippines	RDP2	admixed-ind	0	0	0.363057	0.417657	0.098199	0	0.121086
10.18730/5DGD3	WIR 2521::IRGC 51658-1	1d50b9fa.0	121544	GSOR302250	Ukraine	RDP2	tej	0.999997	0	0	0	0	0	0
10.18730/5CVJ2	AUS 55::IRGC 28918-1	1d8fb8a4.0	120877	GSOR301623	Bangladesh	RDP2	aus	0	0	0	0	0.993903	0.006095	0
10.18730/5D4K*	AI JIAO XIAN::IRGC 72573-1	1d922c45.0	121166	GSOR301878	China	RDP2	ind1	0	0	0.989905	0	0.010093	0	0
10.18730/50BRA	IR 70758-17-2-1::C1	1dc8c8b0.0	121758	GSOR302461	Philippines	RDP2	admixed	0.00187	0.258917	0	0.739211	0	0	0
10.18730/50S0V	TANDUI::IRGC 71635-C1	1ddd092f.0	122262	GSOR302721	Malaysia	RDP2	trj	0.007475	0.992522	0	0	0	0	0
10.18730/5DBM=	KIKILONG::IRGC 71539-1	1de0e087.0	121391	GSOR302097	Malaysia	RDP2	trj	0	0.999997	0	0	0	0	0
10.18730/50CS6	MAINTIMOLOTSY 1226::IRGC 11010-C1	1deaab52.0	121791	GSOR302494	Madagascar	RDP2	trj	0.004216	0.995781	0	0	0	0	0
10.18730/5D6CF	TAKMARU::IRGC 67852-1	1ded3870.0	121223	GSOR301929	Bhutan	RDP2	admixed-jap	0.459074	0.456237	0.001416	0	0	0.083272	0
10.18730/50KVA	IR 53236-275-1::C1	1e0d4903.0	122096	GSOR302680	Philippines	RDP2	trj	0	0.997935	0.002063	0	0	0	0
10.18730/5EMTN	MAKALIOKA::IRGC 77865-1	1e3bb322.0	127016	NA	Madagascar	RDP2	ind3	0	0	0	0.005001	0.155126	0	0.839871
10.18730/50BK5	IR 60::IRGC 63493-C1	1e41c2df.0	121753	GSOR302456	Philippines	RDP2	ind2	0	0	0.051613	0.948385	0	0	0
10.18730/5DFRK	TOANG::IRGC 19144-1	1e443ba8.0	121523	GSOR302229	Indonesia	RDP2	trj	0	0.999997	0	0	0	0	0
10.18730/5CZCD	JHUM BEGUNBICHI::IRGC 25867-1	1ec6c35b.0	120999	GSOR301724	Bangladesh	RDP2	aus	0	0	0	0	0.963286	0.036712	0
10.18730/5D1TH	PANAKALI::IRGC 47399-1	1ed60347.0	121077	GSOR301797	Sri Lanka	RDP2	ind3	0.011695	0	0.057266	0	0.113667	0	0.817371
10.18730/5CP09	CHUAN 3	1ee2970e.0	117449	GSOR301520	Taiwan	RDP2	admixed-jap	0.641959	0.358039	0	0	0	0	0
10.18730/5GEST	KEDAYAN::IRGC 71537-1	1f432a79.0	132382	NA	Malaysia	RDP2	admixed-jap	0	0.422817	0	0.57718	0	0	0
10.18730/5DF50	SOUN BONG 9::IRGC 72554-1	1f505831.0	121504	GSOR302210	Democratic People's Republic of Korea	RDP2	tej	0.999997	0	0	0	0	0	0
10.18730/50PMS	OS 4::IRGC 11335-C1	1f60a36d.0	122185	GSOR302709	Nigeria	RDP2	trj	0	0.999997	0	0	0	0	0
10.18730/5DNBD	ARC 18262::IRGC 42363-1	1f8b989f.0	121872	GSOR302570	India	RDP2	admixed-ind	0	0	0.077896	0.31502	0.129701	0	0.477382
10.18730/5D3P3	TI KU::IRGC 1224-1	20ae61ed.0	121137	GSOR301853	China	RDP2	admixed-ind	0	0	0.6003	0	0	0	0.399698
10.18730/5D881	BAURUL::IRGC 77193-1	20ce1114.0	121283	GSOR301989	Bangladesh	RDP2	ind3	0	0	0.044357	0	0	0.060033	0.895608
10.18730/5DVGS	PL 5068-24::IRGC 62952-1	212a733d.0	124491	GSOR302821	China	RDP2	admixed-jap	0.512381	0.487617	0	0	0	0	0
10.18730/5CS82	PATBYEO	213f2bce.0	117553	GSOR301575	Korea, Republic of	RDP2	tej	0.99676	0	0	0	0	0.003238	0
10.18730/5DKY5	CABOYO::IRGC 5177-1	222c529f.0	121660	GSOR302363	Philippines	RDP2	admixed-ind	0	0.09699	0.332908	0.56876	0	0.001341	0
10.18730/5D5MW	DUMJA KAAP::IRGC 64890-1	225401ad.0	121199	GSOR301905	Bhutan	RDP2	admixed	0.133756	0.233514	0.618496	0	0.014233	0	0
10.18730/5DH8Y	M 301::IRGC 55229-1	225b17eb.0	121571	GSOR302277	United States of America	RDP2	tej	0.824413	0.120884	0	0	0.03527	0.019432	0
10.18730/50C0J	IRAT 2::GERVEX 606-C1	2276ed84.0	121766	GSOR302469	Senegal	RDP2	trj	0	0.999997	0	0	0	0	0
10.18730/50HTK	DAVAO::IRGC 8244-C1	22875c56.0	122031	GSOR302662	Philippines	RDP2	trj	0.005158	0.994839	0	0	0	0	0
10.18730/5CYRY	INIAP 415::IRGC 117001-1	228b186f.0	120979	GSOR301709	Ecuador	RDP2	ind2	0.008518	0	0.102296	0.889183	0	0	0
10.18730/5DQD5	TORO::IRGC 50596-1	23b0b44c.0	121938	GSOR302636	Brazil	RDP2	trj	0	0.999997	0	0	0	0	0
10.18730/50ES~	WAS 208-B-B-5-1-1-3::C1	23e72f6e.0	121855	GSOR302553	Senegal	RDP2	ind2	0	0	0	0.961659	0	0	0.038338
10.18730/5D9QB	DS 17::IRGC 76293-1	244f1a44.0	121330	GSOR302036	India	RDP2	aro	0	0	0	0	0	0.999997	0
10.18730/5CP6F	DA 1	246b16b0.0	117455	GSOR301525	India	RDP2	ind3	0.004674	0	9.3e-05	0	0.08183	0	0.913402
10.18730/5DM6D	KENINGAU::IRGC 71538-1	25382ab4.0	121668	GSOR302371	Malaysia	RDP2	trj	0.005544	0.994454	0	0	0	0	0
10.18730/5CQBF	INDANE	2540f4a9.0	117492	GSOR301544*	Myanmar	RDP2	admixed-jap	0.308126	0.691872	0	0	0	0	0
10.18730/5D95Y	CI 168-894::IRGC 25992-1	2552833e.0	121312	GSOR302018	Brazil	RDP2	admixed-jap	0.08325	0.523762	0.392986	0	0	0	0
10.18730/50B5W	GEMJYA JYANAM::IRGC 32411-C1	25cdd8ae.0	121739	GSOR302442	Bhutan	RDP2	admixed-jap	0.453702	0.465864	0	0	0	0.080432	0
10.18730/5DHP7	WIR 1086::IRGC 57498-1	260c1d61.0	121585	GSOR302291	United States of America	RDP2	tej	0.999997	0	0	0	0	0	0
10.18730/5D8ZR	CAMPO::IRGC 51522-1	2662c501.0	121306	GSOR302012	Azerbaijan	RDP2	aro	0.197475	0	0	0	0.0456	0.756923	0
10.18730/5DKW3	ARC 11294::IRGC 21296-1	26fb842f.0	121658	GSOR302361*	India	RDP2	admixed-jap	0.238077	0.708719	0	0	0	0.053202	0
10.18730/5EMPH	CODE NO 31295::IRGC 46897-1	2746fbbe.0	127012	NA	India	RDP2	aro	0	0	0	0	0	0.999997	0
10.18730/5D93W	CHIGYUNGDO::IRGC 55466-1	2779bcea.0	121310	GSOR302016	Korea, Republic of	RDP2	admixed-jap	0.082869	0.523932	0.393197	0	0	0	0
10.18730/5CYPW	ICTA POLOCHIC::IRGC 116997-1	27aa24f8.0	120977	GSOR301707	Guatemala	RDP2	ind2	0	0	0	0.999997	0	0	0
10.18730/5CT8$	TCHAMPA	280a75b5.0	117585	GSOR301589	Iran	RDP2	aus	0	0	0	0	0.85531	0.134624	0.010063
10.18730/5DD7C	MU XI QIU::IRGC 59794-1	281fe84b.0	121442	GSOR302148	China	RDP2	tej	0.951008	0	0.022337	0	0.026653	0	0
10.18730/4WZS~	POKKALI	2825323a.0	117275	GSOR301502	India	RDP2	ind3	0	0	0	0.000246	0.0491	0	0.950653
10.18730/50C6R	JIMBRUK JOLOWORO::IRGC 43420-C1	286d2883.0	121772	GSOR302475	Indonesia	RDP2	trj	0.045013	0.954984	0	0	0	0	0
10.18730/5DDSY	ONDEYKAM::IRGC 67846-1	28dd8a58.0	121460	GSOR302166	Bhutan	RDP2	admixed-jap	0.46936	0.507154	0.023484	0	0	0	0
10.18730/52S47	BG 90-2::C1	28ede8e8.0	124379	GSOR302749	Mali	RDP2	ind2	0.005313	0	0	0.994684	0	0	0
10.18730/5D9K7	DOBONGBYEO (SUWEON 223)::IRGC 58315-1	2973ce77.0	121326	GSOR302032	Korea, Republic of	RDP2	tej	0.998731	0	0	0	0.001267	0	0
10.18730/5DTX6	ARC 15530::IRGC 42077-1	29d2b2aa.0	124472	GSOR302802	India	RDP2	ind3	0	0	0.015453	0	0	0.054257	0.930287
10.18730/5DFWQ	TSON HSU DAU::IRGC 4711-1	2a4742a1.0	121527	GSOR302233	China	RDP2	ind1	0	0	0.94078	0	0	0	0.059218
10.18730/5CY06	GARIA::IRGC 25854-1	2a5ee06d.0	120955	GSOR301687	Bangladesh	RDP2	aus	0	0	0	0.039985	0.960012	0	0
10.18730/50BF1	IR 47684-05-1-B::C1	2a7942f9.0	121749	GSOR302452	Philippines	RDP2	trj	0	0.871415	0	0.094003	0	0.03458	0
10.18730/50DBR	PRIMAVERA::C1	2a7cba52.0	121809	GSOR302512	Brazil	RDP2	trj	0.079454	0.920544	0	0	0	0	0
10.18730/5CZMN	KALO KUCHI::IRGC 66806-1	2aa697f5.0	121007	GSOR301731	Bangladesh	RDP2	aus	0	0	0	0	0.999997	0	0
10.18730/5DQ4~	PL 20::IRGC 50661-1	2aee3efb.0	121929	GSOR302627	Sri Lanka	RDP2	admixed-ind	0	0	0	0.447458	0	0	0.55254
10.18730/5DB9R	KARUTHA CHEENEDDI::IRGC 47381-1	2b962329.0	121380	GSOR302086	Sri Lanka	RDP2	aus	0.111553	0	0	0	0.888445	0	0
10.18730/5DH2R	FEI SHE 9::IRGC 62658-1	2bc2b57b.0	121565	GSOR302271	China	RDP2	tej	0.999997	0	0	0	0	0	0
10.18730/5CZDE	JHUM FULBADAM::IRGC 25868-1	2bca2f34.0	121000	GSOR301725	Bangladesh	RDP2	aus	0	0	0	0	0.999997	0	0
10.18730/5DPA7	BOA VISTA::IRGC 3370-1	2bf966f7.0	121903	GSOR302601	El Salvador	RDP2	trj	0	0.999997	0	0	0	0	0
10.18730/5D17=	MOSHUR::IRGC 64789-1	2bfcbe44.0	121058	GSOR301779	Bangladesh	RDP2	aus	0	0	0	0	0.999997	0	0
10.18730/52THF	SINNA SITHIRA KALI::IRGC 51064-C1	2c12e583.0	124424	GSOR302772	Sri Lanka	RDP2	ind3	0.001495	0	0.062338	0	0.062824	0	0.873341
10.18730/5D4S1	MAHADETHE::IRGC 74762-1	2c665a9f.0	121172	GSOR301882	India	RDP2	ind3	0	0	0.022202	0	0.034763	0	0.943034
10.18730/5D0EA	LAKHSNIKAJAL::IRGC 25885-1	2c7fdb9e.0	121033	GSOR301755	Bangladesh	RDP2	aus	0	0	0	0	0.999997	0	0
10.18730/5CYNV	ICTA PAZOS::IRGC 116996-1	2ce7b56f.0	120976	GSOR301706	Guatemala	RDP2	ind2	0.028121	0	0.047584	0.924294	0	0	0
10.18730/50D8N	PEGONIL::GERVEX 539-C1	2d661c20.0	121806	GSOR302509	Spain	RDP2	tej	0.999997	0	0	0	0	0	0
10.18730/50T4T	WAY RAREM::IRTP 23013-C1	2dc11592.0	122298	GSOR302745	Indonesia	RDP2	ind2	0	0.026686	0.002926	0.970386	0	0	0
10.18730/5CQZ=	KEN CHIAO JU HSIAO LI	2dfc3e8b.0	117512	GSOR301554*	China	RDP2	tej	0.999997	0	0	0	0	0	0
10.18730/5DMDM	NILO 3 B::IRGC 10283-1	2e05f839.0	121675	GSOR302378	El Salvador	RDP2	admixed-jap	0.07214	0.508048	0	0	0	0	0.419811
10.18730/5D6EH	THAPACHINIYA::IRGC 16234-1	2eafa96f.0	121225	GSOR301931	Nepal	RDP2	ind1	0	0	0.97761	0	0.013253	0.009135	0
10.18730/50EY1	YRL 196::GERVEX 505-C1	2ece01ea.0	121860	GSOR302558	Australia	RDP2	tej	0.876341	0	0.123657	0	0	0	0
10.18730/5J3ZT	KUNING::IRGC 24999-1	2f648b1a.0	135517	NA	Indonesia	RDP2	admixed	0	0.07941	0.001076	0.517876	0	0.401637	0
10.18730/50AMB	C 21::IRGC 331-C1	2fbd0486.0	121722	GSOR302425	Philippines	RDP2	trj	0	0.935298	0	0	0	0.0647	0
10.18730/5D83~	BALAYAN::IRGC 71505-1	2fd4cc75.0	121278	GSOR301984	Malaysia	RDP2	trj	0	0.999997	0	0	0	0	0
10.18730/5D7GE	ARC 12451::IRGC 41052-1	2fe209f3.0	121259	GSOR301965	India	RDP2	admixed-jap	0.316913	0.538617	0	0	0.062465	0.082004	0
10.18730/5DDHP	NORIN 25::IRGC 449-1	3006e778.0	121452	GSOR302158	Japan	RDP2	tej	0.941849	0	0	0.018673	0.039476	0	0
10.18730/5D0YT	MAKALIOKA::IRGC 77864-1	3051c486.0	121049	GSOR301770	Madagascar	RDP2	ind3	0	0	0	0	0.214578	0	0.78542
10.18730/5DVFR	PADI KOMPAI::IRGC 25510-1	30b44a71.0	124490	GSOR302820	Indonesia	RDP2	trj	0	0.999997	0	0	0	0	0
10.18730/5DE55	POACEAE A 1::IRGC 3641-1	30b72e37.0	121472	GSOR302178	India	RDP2	aro	0	0	0	0	0.111113	0.888885	0
10.18730/5DTQ0	PANJA::IRGC 77289-1	30ff4a1b.0	124466	GSOR302796	Bangladesh	RDP2	ind3	0	0	0.012923	0	0	0	0.987075
10.18730/5DDDJ	NCS 16::IRGC 51774-1	31d0e4b2.0	121448	GSOR302154	India	RDP2	admixed-ind	0	0	0.257654	0.742343	0	0	0
10.18730/5D44H	VARY VATO MENAHODITRA::IRGC 69111-1	31ee2e47.0	121151	GSOR301865	Madagascar	RDP2	ind3	0	0	0	0	0.212826	0	0.787172
10.18730/50FX*	ASWINA::IRGC 26289-C1	324905f7.0	121970	GSOR302647	Bangladesh	RDP2	ind3	0	0	0	0	0.225719	0	0.774278
10.18730/50ECM	VIETNAM 3::C1	325e218d.0	121842	GSOR302540	Viet Nam	RDP2	admixed-jap	0.476944	0.523053	0	0	0	0	0
10.18730/50QFF	RATHAL::IRGC 31524-C1	32b946c6.0	122212	GSOR302712	Sri Lanka	RDP2	trj	0	0.858931	0	0.11827	0.022797	0	0
10.18730/5D8A3	BELLE PATNA (URUGUAI)::IRGC 25954-1	32e5a163.0	121285	GSOR301991	Brazil	RDP2	trj	0	0.999997	0	0	0	0	0
10.18730/5DN79	PULUT KELASA::IRGC 25599-1	32eff077.0	121868	GSOR302566	Indonesia	RDP2	admixed-ind	0.023398	0	0.003799	0.660835	0	0	0.311968
10.18730/5D58G	ARC 11772::IRGC 21634-1	3333a362.0	121187	GSOR301893	India	RDP2	aus	0	0	0	0	0.970141	0	0.029856
10.18730/5DN57	MALAGKIT::IRGC 44583-1	3343a8d0.0	121866	GSOR302564	Philippines	RDP2	tej	0.795515	0.073796	0.009632	0.020997	0.025314	0.068719	0.006027
10.18730/50AC3	BELOHAKILA 119::GERVEX 8342-C1	33a2d283.0	121714	GSOR302417	Madagascar	RDP2	admixed-ind	0	0	0	0	0.275407	0.015456	0.709135
10.18730/50E2A	TSAKA::IRGC 64934-C1	33c78350.0	121832	GSOR302530	Bhutan	RDP2	admixed-ind	0	0	0.192097	0	0.229243	0	0.578658
10.18730/5CVYE	BAWOI::IRGC 34737-1	3445fd21.0	120889	GSOR301635	Bangladesh	RDP2	aus	0	0	0	0	0.999997	0	0
10.18730/5CZ89	JAMBALI BUSSA::IRGC 73102-1	3476f3f1.0	120995	GSOR301721	Pakistan	RDP2	aus	0	0.020191	0	0	0.979807	0	0
10.18730/5CN3H	AEDAL	3529679a.0	117420	GSOR301507	Korea, Republic of	RDP2	tej	0.924106	0.003504	0	0.020304	0.033411	0.018674	0
10.18730/5DKET	SINDURI::IRGC 74778-1	3573bee5.0	121641	GSOR302347	India	RDP2	ind2	0.028626	0	0	0.971371	0	0	0
10.18730/5D0PJ	LOKU SAMBA::IRGC 31462-1	35c96b1f.0	121041	GSOR301763	Sri Lanka	RDP2	admixed-ind	0	0	0.081097	0	0.122407	0.085781	0.710714
10.18730/5DPVR	KUMBIPHOU::IRGC 51990-1	36bb744b.0	121920	GSOR302618	India	RDP2	ind3	0	0	0	0	0	0	0.999997
10.18730/5DC8J	LI CHUAN DA BAI GU::IRGC 70325-1	3728a9ec.0	121411	GSOR302117	China	RDP2	ind1	0	0	0.875316	0.057081	0.067602	0	0
10.18730/5DJEZ	CT 6748-8-CA-17::IRGC 117328-1	37b04b0e.0	121609	GSOR302315	Chile	RDP2	admixed-jap	0.713374	0.286624	0	0	0	0	0
10.18730/5DHB~	MATUYAMA OMACHI::IRGC 2547-1	3827f0a4.0	121574	GSOR302280	Japan	RDP2	tej	0.999997	0	0	0	0	0	0
10.18730/5CP1A	CHUAN 4	38df9a64.0	117450	GSOR301521	Taiwan	RDP2	admixed-jap	0.62497	0.319963	0.017001	0	0.038064	0	0
10.18730/5D786	AMBAR::IRGC 9505-1	392016d6.0	121251	GSOR301957	Iraq	RDP2	aro	0.031053	0	0.007806	0	0.074169	0.886971	0
10.18730/5DHXE	NIPPONBARE	392738ed.0	121592	GSOR302298	Japan	RDP2	tej	0.98609	0	0	0.0045	0.009409	0	0
10.18730/5CYQX	IKRA::IRGC 77250-1	395653ad.0	120978	GSOR301708	Bangladesh	RDP2	aus	0	0	0	0	0.978135	0.021863	0
10.18730/5DGMA	YAN ZHAO 9::IRGC 63062-1	3a0ba81b.0	121551	GSOR302257	China	RDP2	tej	0.999997	0	0	0	0	0	0
10.18730/5DD9E	NA GUI ZHAN GU::IRGC 61841-1	3a239ed9.0	121444	GSOR302150	China	RDP2	admixed-jap	0.442865	0.492342	0.012549	0	0	0.052242	0
10.18730/5DHEU	NORTHROSE::IRGC 6738-1	3a860263.0	121577	GSOR302283	United States of America	RDP2	admixed-jap	0.559831	0.440167	0	0	0	0	0
10.18730/5D6AD	STG 556011::IRGC 4059-1	3aacc5da.0	121221	GSOR301927	United States of America	RDP2	admixed-jap	0.369332	0.630666	0	0	0	0	0
10.18730/5D55D	AI QING 99::IRGC 63544-1	3afaf3d8.0	121184	GSOR301890	China	RDP2	ind1	0	0.004193	0.858269	0	0	0	0.137535
10.18730/5CYYU	IR 71137-243-2-2-3-3::IRGC 99696-1	3afe78bc.0	120985	GSOR301714	Philippines	RDP2	ind2	0	0.033386	0	0.890892	0.07572	0	0
10.18730/5EMQJ	GBE DASIMA::IRGC 63248-1	3b04fa79.0	127013	NA	Liberia	RDP2	trj	0	0.999997	0	0	0	0	0
10.18730/5DPRN	KADUMA::IRGC 17777-1	3b7bddf8.0	121917	GSOR302615	Indonesia	RDP2	admixed-jap	0.114384	0.616777	0	0.094175	0.078498	0.096164	0
10.18730/5D5HS	DUANG OJOY::IRGC 3832-1	3b8476cc.0	121196	GSOR301902	Philippines	RDP2	admixed-jap	0.222888	0.705383	0	0.071727	0	0	0
10.18730/50EHS	WAS 181-B-6-3::C1	3bbad6c8.0	121847	GSOR302545	Senegal	RDP2	ind2	0	0	0	0.97495	0.022416	0	0.002632
10.18730/5EMSM	KETAN GENTONG::IRGC 19954-1	3bce9cbd.0	127015	NA	Indonesia	RDP2	trj	0.107176	0.862119	0	0.030704	0	0	0
10.18730/50F25	SAN ANDREA::GERVEX 1395-C1	3be0177e.0	121943	GSOR302641	Italy	RDP2	tej	0.827517	0.172481	0	0	0	0	0
10.18730/5CY7D	GUTA BAZAIL::IRGC 77245-1	3d3f5b4e.0	120962	GSOR301693	Bangladesh	RDP2	ind3	0	0	0	0.010811	0	0.083083	0.906104
10.18730/50B6X	GIADA::GERVEX 114-C1	3d8fb59c.0	121740	GSOR302443	Italy	RDP2	trj	0.07861	0.876282	0	0	0.045106	0	0
10.18730/5D28Z	PURBIA (KALANSAR)::IRGC 59189-1	3df0675e.0	121091	GSOR301811	Nepal	RDP2	ind3	0	0	0	0	0.037533	0	0.962464
10.18730/5DK7K	POONAGARI PERUMAL::IRGC 47408-1	3e2c5931.0	121634	GSOR302340	Sri Lanka	RDP2	ind3	0	0	0.013099	0	0	0	0.986898
10.18730/50G64	BASMATI 370::IRGC 4895-C1	3ebf9098.0	121979	GSOR302649	India	RDP2	aro	0	0	0	0	0.056721	0.943276	0
10.18730/5DFQJ	TIE WANG DA DAO::IRGC 59932-1	3f0e6324.0	121522	GSOR302228	China	RDP2	tej	0.980689	0	0	0.019309	0	0	0
10.18730/5DMAH	MUT IAC 25-44-807::IRGC 68799-1	3f2a659c.0	121672	GSOR302375	Guyana	RDP2	trj	0	0.999997	0	0	0	0	0
10.18730/5D2G2	RAY JAZAYKAYZ::IRGC 62181-1	3f47082d.0	121099	GSOR301819	Bhutan	RDP2	admixed-ind	0	0	0.261077	0	0.060465	0	0.678456
10.18730/5CRCB	MADAEL	3fe1c922.0	117525	GSOR301561*	Sri Lanka	RDP2	ind3	0	0	0	0	0	0	0.999997
10.18730/5D9M8	DOONGARA::IRGC 78392-1	3fe87c50.0	121327	GSOR302033	Australia	RDP2	admixed-jap	0.192843	0.720213	0.039305	0	0.047638	0	0
10.18730/5CV4S	ANAYANSI::IRGC 77474-1	401f340d.0	120863	GSOR301611	Colombia	RDP2	admixed-ind	0	0	0.31645	0.670548	0.013001	0	0
10.18730/50BXF	IRAT 212::GERVEX 7698-C1	4040faf1.0	121763	GSOR302466	Cote d'Ivoire	RDP2	trj	0.082931	0.917067	0	0	0	0	0
10.18730/50F47	SATHI 34-36::C1	4085f2b3.0	121945	GSOR302643	India	RDP2	aus	0	0	0	0	0.948433	0.051565	0
10.18730/5CY6C	GUL MURALI::IRGC 66792-1	40caaf91.0	120961	GSOR301692	Bangladesh	RDP2	aus	0	0	0	0	0.999997	0	0
10.18730/5D9VF	ELVO::IRGC 82422-1	413a4d18.0	121334	GSOR302040	Italy	RDP2	tej	0.999997	0	0	0	0	0	0
10.18730/5D8RH	BUENG BAWNG TONG::IRGC 71079-1	413a7a91.0	121299	GSOR302005	Thailand	RDP2	admixed-jap	0.293026	0.700127	0	0	0.006846	0	0
10.18730/5DDX$	PALAWAN::IRGC 4020-1	4187b98c.0	121464	GSOR302170	Philippines	RDP2	trj	0	0.999997	0	0	0	0	0
10.18730/5CTQC	DHAL KACHAI::IRGC 66776-1	41de9a0c.0	120850	GSOR301598*	Bangladesh	RDP2	ind1	0.037936	0	0.962061	0	0	0	0
10.18730/5DFTN	TOX 1011-4-1::IRGC 117033-1	422f0805.0	121525	GSOR302231	Nigeria	RDP2	trj	0	0.999997	0	0	0	0	0
10.18730/5DTT3	UCHUTI::IRGC 14694-1	424dfafe.0	124469	GSOR302799	Kenya	RDP2	trj	0	0.999997	0	0	0	0	0
10.18730/5DPTQ	KHAU MUONG PIENG::IRGC 78333-1	429e439a.0	121919	GSOR302617	Viet Nam	RDP2	admixed-ind	0	0	0.328755	0.157846	0	0	0.513397
10.18730/52SX*	KITRANA 508::IRGC 12793-C1	42b1abc7.0	124404	GSOR302764	Madagascar	RDP2	ind3	0	0	0	0	0	0	0.999997
10.18730/5D8G9	BOTOHAVANA::IRGC 79459-1	42e96229.0	121291	GSOR301997	Madagascar	RDP2	admixed-ind	0	0	0	0	0.274346	0.094464	0.631188
10.18730/5D2P8	RUZZ (HABUR)::IRGC 55679-1	4387b815.0	121105	GSOR301824	Iran	RDP2	ind3	0.013804	0	0	0	0.050883	0	0.935312
10.18730/5D41E	UPRB 56::IRGC 44229-1	43c32b7b.0	121148	GSOR301862	India	RDP2	aus	0	0	0	0	0.884162	0.115835	0
10.18730/5D8JB	BOTRA FOTSY::IRGC 77840-1	43f1de28.0	121293	GSOR301999	Madagascar	RDP2	trj	0	0.999997	0	0	0	0	0
10.18730/5CRCB	MADAEL	43f72773.0	117525	GSOR301561*	Sri Lanka	RDP2	ind3	0	0	0	0	0	0	0.999997
10.18730/5DCHV	MAHSURI::IRGC 10929-1	44510ad9.0	121420	GSOR302126	Malaysia	RDP2	admixed-ind	0	0	0.116028	0.696339	0	0	0.187631
10.18730/5DHN6	WC 296::IRGC 1220-1	447b96f9.0	121584	GSOR302290	China	RDP2	admixed-jap	0.500654	0.497144	0	0	0	0.002199	0
10.18730/5DJT6	JOALBHANGA 499::IRGC 6560-1	4483db02.0	121621	GSOR302327	Bangladesh	RDP2	admixed-ind	0	0.025149	0.177761	0.565628	0.072968	0	0.158493
10.18730/5DNNQ	KOSATA::IRGC 31454-1	44a4883f.0	121882	GSOR302580	Sri Lanka	RDP2	trj	0	0.999997	0	0	0	0	0
10.18730/5CS0Z	PACHEHAI PERUMAL	44fe4cf1.0	117545	GSOR301571	India	RDP2	ind3	0	0	0.062505	0	0.122609	0.032607	0.782278
10.18730/5D9RC	DULAR::IRGC 636-1	450597f4.0	121331	GSOR302037	India	RDP2	aus	0	0	0	0	0.999997	0	0
10.18730/5CVC~	ARC 12186::IRGC 41019-1	4506b36e.0	120871	GSOR301618	India	RDP2	ind3	0	0	0	0	0	0	0.999997
10.18730/5DBJ~	KHUDWANI ACC 409::IRGC 34216-1	45388f1b.0	121389	GSOR302095	India	RDP2	tej	0.790916	0	0	0.171691	0	0.037391	0
10.18730/5D040	KINANDANG PUTI::IRGC 44513-1	45d4a152.0	121023	GSOR301746	Philippines	RDP2	admixed-ind	0	0	0.228159	0.402518	0	0	0.369321
10.18730/50SMA	WAB 56-50::IRTP 19464-C1	45db86ce.0	122282	GSOR302729	Cote d'Ivoire	RDP2	trj	0	0.941953	0.058045	0	0	0	0
10.18730/5DA7V	GUATEMALA 1021::IRGC 3388-1	461d0329.0	121346	GSOR302052	Guatemala	RDP2	trj	0	0.999997	0	0	0	0	0
10.18730/5D40D	UP 1537::IRGC 70490-1	46ad8f19.0	121147	GSOR301861	Colombia	RDP2	ind2	0.034405	0.093022	0	0.775138	0.067816	0.029617	0
10.18730/5DC7H	LG 2::IRGC 64763-1	470f6231.0	121410	GSOR302116	Philippines	RDP2	trj	0	0.994007	0.00599	0	0	0	0
10.18730/5D1VJ	PANKHIRAJ::IRGC 25911-1	471e3f20.0	121078	GSOR301798	Bangladesh	RDP2	aus	0	0	0	0	0.999997	0	0
10.18730/5CP8H	DA 16	4780f875.0	117457	GSOR301527	Bangladesh	RDP2	admixed-ind	0	0	0.11621	0.18648	0.334579	0	0.36273
10.18730/50QJJ	REKET MAUN::IRGC 43570-C1	47a38852.0	122215	GSOR302713	Indonesia	RDP2	trj	0.143555	0.856442	0	0	0	0	0
10.18730/5D29*	QING GU::IRGC 59839-1	47c2ea40.0	121092	GSOR301812	China	RDP2	ind1	0	0	0.999997	0	0	0	0
10.18730/5DJ0H	ARC 12701::IRGC 22267-1	484b2a0f.0	121595	GSOR302301	India	RDP2	admixed-jap	0.36053	0.616662	0	0	0	0.022806	0
10.18730/5DJW8	KAPUTU HOTA::IRGC 66516-1	4874cc49.0	121623	GSOR302329	Sri Lanka	RDP2	ind3	0	0.052409	0	0	0	0	0.947589
10.18730/5D4EV	ZALCHA::IRGC 62190-1	4901f055.0	121161	GSOR301873	Bhutan	RDP2	admixed-ind	0	0	0.267155	0	0	0	0.732843
10.18730/5J3YS	KAUKHNYIN ANI::IRGC 33176-1	498a66b3.0	135516	NA	Myanmar	RDP2	ind3	0.008832	0	0	0	0	0	0.991165
10.18730/5DMGQ	SAFRI 17::IRGC 117376-1	49a3b897.0	121678	GSOR302381	India	RDP2	tej	0.999997	0	0	0	0	0	0
10.18730/50C8T	KALINGA III::C1	4a23e300.0	121774	GSOR302477	India	RDP2	admixed-ind	0	0	0.543243	0.451438	0.005317	0	0
10.18730/5DV5E	JANGYEONGDO::IRGC 73054-1	4a2f3d7e.0	124480	GSOR302810	Korea, Republic of	RDP2	admixed-jap	0.282489	0.651568	0	0.065942	0	0	0
10.18730/5DVEQ	PADDY 1300 DE MADAG::IRGC 69291-1	4a424ab9.0	124489	GSOR302819	Burkina Faso	RDP2	admixed-ind	0	0	0	0.481447	0	0	0.518551
10.18730/5EN2X	SI KURIA::IRGC 66651-1	4a4f7bcf.0	127024	NA	Indonesia	RDP2	trj	0.0347	0.943654	0.021645	0	0	0	0
10.18730/5JD1M	ZABI::IRGC 66685-2	4a593fda.0	135809	NA	Indonesia	RDP2	ind3	0.019885	0.040804	0.106283	0	0	0	0.833027
10.18730/5D14*	MICOCHU::IRGC 25888-1	4a76097c.0	121055	GSOR301776	Bangladesh	RDP2	aus	0	0.019791	0	0.044598	0.935609	0	0
10.18730/5DGZN	CU GAN HUANG DAO::IRGC 59490-1	4a887b37.0	121562	GSOR302268	China	RDP2	tej	0.999997	0	0	0	0	0	0
10.18730/5DQ91	SPTLR 7201-PRE 26-2-GM-4::IRGC 117356-1	4ab24252.0	121934	GSOR302632	Thailand	RDP2	admixed-ind	0	0	0	0.678544	0.028352	0	0.293102
10.18730/50AA1	BEIRAO::GERVEX 782-C1	4ac9b635.0	121712	GSOR302415	Portugal	RDP2	tej	0.999997	0	0	0	0	0	0
10.18730/5DHA*	MAAP::IRGC 64911-1	4c13a3a3.0	121573	GSOR302279	Bhutan	RDP2	admixed-jap	0.215988	0.684468	0.065699	0	0	0.033843	0
10.18730/5DBK$	KI 68::IRGC 34768-1	4c343737.0	121390	GSOR302096	India	RDP2	admixed-ind	0.029725	0.033777	0.191039	0.515886	0.229573	0	0
10.18730/5CXBP	DHARIA BOALIA::IRGC 64774-1	4c9441ab.0	120934	GSOR301673	Bangladesh	RDP2	aus	0	0	0	0	0.999997	0	0
10.18730/50DV3	SPEAKER::C1	4c99061a.0	121825	GSOR302523	Philippines	RDP2	trj	0	0.999997	0	0	0	0	0
10.18730/50AYN	DELLROSE::GERVEX 1648-C1	4cbb1d88.0	121732	GSOR302435	United States of America	RDP2	trj	0	0.999997	0	0	0	0	0
10.18730/5D6HM	TX 750710-3::IRGC 53382-1	4d01f7da.0	121228	GSOR301934	United States of America	RDP2	admixed-ind	0.094004	0	0.722058	0.17061	0.013327	0	0
10.18730/5DQ3*	PINAS (BORIK)::IRGC 44685-1	4d5bbf08.0	121928	GSOR302626	Philippines	RDP2	admixed-ind	0	0	0.104226	0.429463	0	0	0.466309
10.18730/5DT8P	QUILA 64117::IRGC 117024-1	4d7959b3.0	124451	GSOR302782	Chile	RDP2	tej	0.95159	0.048407	0	0	0	0	0
10.18730/509TP	CURINCA::C1	4ddb15a7.0	121696	GSOR302399	Brazil	RDP2	trj	0	0.864814	0	0.135184	0	0	0
10.18730/5DEKK	RIZZOTTO 264::IRGC 65727-1	4dff8039.0	121486	GSOR302192	Italy	RDP2	admixed-jap	0.68065	0.319348	0	0	0	0	0
10.18730/52STX	KAW LUYOENG::IRGC 27716-C1	4e05537d.0	124401	GSOR302763	Thailand	RDP2	admixed-ind	0	0	0	0.508463	0	0	0.491534
10.18730/5DVS$	BAHAGIA::IRGC 116957-1	4e896f23.0	124500	GSOR302830	Sri Lanka	RDP2	ind2	0	0	0.00566	0.945203	0	0.049135	0
10.18730/50AJ9	BORRACHO::GERVEX 808-C1	4ee5710b.0	121720	GSOR302423	Portugal	RDP2	tej	0.999997	0	0	0	0	0	0
10.18730/5CRXW	OIRAN	4f00d7a6.0	117542	GSOR301570*	Japan	RDP2	admixed-jap	0.738262	0.261736	0	0	0	0	0
10.18730/5CTAU	TD 25	503b79f9.0	117587	GSOR301591	Thailand	RDP2	admixed-ind	0	0	0	0.360629	0	0	0.639369
10.18730/50CJU	LIDO::GERVEX 78-C1	50d80437.0	121784	GSOR302487	Italy	RDP2	tej	0.999997	0	0	0	0	0	0
10.18730/5CQ37	HAWM OM	50db5bd2.0	117484	GSOR301542*	Thailand	RDP2	admixed-jap	0.334065	0.665933	0	0	0	0	0
10.18730/50EV=	WAS 30-11-4-6-2-2-1::C1	5101c870.0	121857	GSOR302555	Senegal	RDP2	ind2	0	0	0.146981	0.853016	0	0	0
10.18730/50AB2	BELLE PATNA::GERVEX 667-C1	510a09e9.0	121713	GSOR302416	United States of America	RDP2	trj	0	0.999997	0	0	0	0	0
10.18730/5DGWJ	ARC 11708::IRGC 21575-1	51a3d19a.0	121559	GSOR302265*	India	RDP2	admixed-jap	0.239867	0.593067	0	0	0.071887	0.095178	0
10.18730/5D1B2	NAKABAWA::IRGC 70676-1	51defbb2.0	121062	GSOR301783	Kenya	RDP2	admixed-ind	0	0	0	0.275234	0	0.00367	0.721095
10.18730/5CXY4	FULKATI::IRGC 66783-1	520f2474.0	120953	GSOR301685	Bangladesh	RDP2	aus	0	0	0	0	0.999997	0	0
10.18730/5D2VD	SAN DU BAI MI HONG GU::IRGC 59849-1	522427a2.0	121110	GSOR301829	China	RDP2	ind1	0	0.01893	0.923185	0	0.057882	0	0
10.18730/50J5Y	ELONI::C1	52650be2.0	122042	GSOR302664	Surinam	RDP2	admixed-ind	0.1654	0	0.289205	0	0	0	0.545393
10.18730/5D1SG	NSICRC 106::IRGC 117370-1	527b48fe.0	121076	GSOR301796	Philippines	RDP2	admixed-ind	0	0	0.271095	0.609497	0.043064	0	0.076343
10.18730/5DKDS	SHIRATAMA::IRGC 5394-1	529e807c.0	121640	GSOR302346	Japan	RDP2	tej	0.999997	0	0	0	0	0	0
10.18730/5CZPQ	KANGRO::IRGC 73105-1	52b7f6cb.0	121009	GSOR301733	Pakistan	RDP2	aus	0	0	0	0	0.999019	0.000979	0
10.18730/5D0MG	LIEN CHAN SHA PU TSAN::IRGC 4541-1	5325e87e.0	121039	GSOR301761	China	RDP2	ind1	0	0	0.999997	0	0	0	0
10.18730/5CV2Q	AI LAN KE 1110::IRGC 67034-1	533385bb.0	120861	GSOR301609	China	RDP2	admixed-ind	0	0	0.727507	0.221286	0.051206	0	0
10.18730/5CNY7	CHITRAJ (DA 23)	535588f1.0	117447	GSOR301519	Bangladesh	RDP2	ind3	0	0	0.027032	0	0.130824	0	0.842142
10.18730/5D8F8	BOSSA::IRGC 57781-1	538f034b.0	121290	GSOR301996	Guinea	RDP2	trj	0	0.981638	0.01836	0	0	0	0
10.18730/5DGE4	WIR 2824::IRGC 36208-1	53e1db9a.0	121545	GSOR302251	Tajikistan	RDP2	admixed	0.570498	0	0	0	0	0.4295	0
10.18730/5DM29	GUNDUL BATU::IRGC 17704-1	53f2d44b.0	121664	GSOR302367	Indonesia	RDP2	trj	0.078042	0.921956	0	0	0	0	0
10.18730/5JAPK	ARC 12429::IRGC 22060-2	5476c80b.0	135734	NA	India	RDP2	admixed-jap	0.255754	0.734929	0.009315	0	0	0	0
10.18730/50MBT	IR 74371-54-1-1::C1	55883d18.0	122112	GSOR302693	Philippines	RDP2	ind2	0	0	0	0.999997	0	0	0
10.18730/5CX8K	DHALA BAGDAR 2::IRGC 77236-1	559cd294.0	120931	GSOR301670	Bangladesh	RDP2	aus	0.013586	0	0	0	0.858332	0.052192	0.075888
10.18730/5EKCC	KAUKKYISAW	5664e98d.0	126351	NA	Myanmar	RDP2	aro	0	0.185464	0.039308	0	0	0.775226	0
10.18730/5DB6N	KAM MRA::IRGC 62172-1	57244fb4.0	121377	GSOR302083	Bhutan	RDP2	admixed-jap	0.387984	0.612014	0	0	0	0	0
10.18730/5D5JT	DULAR::IRGC 32561-1	572bf96e.0	121197	GSOR301903	India	RDP2	aus	0	0	0	0	0.999997	0	0
10.18730/5D1KA	NORUNKAN::IRGC 8934-1	5730daea.0	121070	GSOR301791	Sri Lanka	RDP2	ind2	0	0	0	0.999997	0	0	0
10.18730/5DHSA	JABARSHAIL::IRGC 25865-2	5776533f.0	121588	GSOR302294	Bangladesh	RDP2	aus	0	0	0	0	0.999997	0	0
10.18730/5D9G4	DEHRADUNI::IRGC 15768-1	57c71a3b.0	121323	GSOR302029	Afghanistan	RDP2	aro	0	0.027527	0	0	0.081709	0.890762	0
10.18730/5CQRW	KALAMKATI	5808fd31.0	117505	GSOR301552	India	RDP2	aus	0	0.002042	0	0	0.997955	0	0
10.18730/5DQ7U	RIPUN::IRGC 71607-1	580cdd2c.0	121932	GSOR302630	Malaysia	RDP2	trj	0	0.999997	0	0	0	0	0
10.18730/50ENX	WAS 197-B-6-3-11::C1	5872a595.0	121851	GSOR302549	Senegal	RDP2	ind2	0	0.042873	0	0.863453	0	0	0.093671
10.18730/50CR5	M 204::GERVEX 1665-C1	588ae055.0	121790	GSOR302493	United States of America	RDP2	tej	0.917556	0	0.082442	0	0	0	0
10.18730/50BYG	IRAT 216::GERVEX 7702-C1	58e181d5.0	121764	GSOR302467	Cote d'Ivoire	RDP2	trj	0	0.903986	0.096011	0	0	0	0
10.18730/4WZWU	SWARNA	59581b9f.0	117278	GSOR301503	India	RDP2	admixed-ind	0	0	0.001883	0.521851	0	0	0.476265
10.18730/5DM9G	LUCHAI::IRGC 52685-1	596109a8.0	121671	GSOR302374	India	RDP2	ind3	0	0	0	0	0.023504	0	0.976494
10.18730/50EMW	WAS 194-B-3-2-5::C1	5975119a.0	121850	GSOR302548	Senegal	RDP2	ind2	0.005315	0	0.021285	0.918976	0.028481	0.025942	0
10.18730/5DPZW	NEP VANG ONG::IRGC 78374-1	597682fb.0	121924	GSOR302622	Viet Nam	RDP2	tej	0.899882	0	0	0	0.020342	0.079774	0
10.18730/5DENN	RXAR RGUE::IRGC 1943-1	599b7524.0	121488	GSOR302194	United States of America	RDP2	trj	0	0.999997	0	0	0	0	0
10.18730/5D4JZ	ZS 4::IRGC 56707-1	59afa5e3.0	121165	GSOR301877	Zambia	RDP2	ind3	0.0095	0	0	0	0.172457	0.035929	0.782112
10.18730/5DPXT	MAHA SUDUWEE::IRGC 15345-1	59feaf0f.0	121922	GSOR302620	Sri Lanka	RDP2	ind3	0	0.027834	0.064232	0	0.104597	0	0.803336
10.18730/5CRFE	MALAGKIT PIRURUTONG	5a36ef57.0	117528	GSOR301563	Philippines	RDP2	trj	0.010561	0.965042	0	0	0.024395	0	0
10.18730/50HF8	COLOMBIA 1::IRTP 394-C1	5a39d9e2.0	122020	GSOR302657	Colombia	RDP2	admixed-jap	0.13423	0.657567	0.208201	0	0	0	0
10.18730/5CNCT	AUS JOTA	5a43ae22.0	117429	GSOR301511	Bangladesh	RDP2	aus	0	0	0	0.033603	0.966395	0	0
10.18730/5D603	MIKHUDEB::IRGC 25892-1	5a6e020b.0	121211	GSOR301917*	Bangladesh	RDP2	trj	0.222666	0.777332	0	0	0	0	0
10.18730/50M2H	IR 65261-19-1-B::C1	5a93ec29.0	122103	GSOR302684	Philippines	RDP2	trj	0	0.948053	0	0	0	0.051944	0
10.18730/5DEHH	RIKUTO NORIN 264::IRGC 7409-1	5aca49df.0	121484	GSOR302190	Japan	RDP2	admixed-jap	0.324183	0.608846	0.06697	0	0	0	0
10.18730/5DGB1	WIR 1372::IRGC 51604-1	5b45a727.0	121542	GSOR302248	Yugoslavia (Former)	RDP2	tej	0.827328	0	0.040045	0	0.067497	0.065128	0
10.18730/5DEGG	RHS 107-2-1-2TB-1JM::IRGC 117025-1	5b46a23b.0	121483	GSOR302189	Mexico	RDP2	trj	0	0.936856	0.063141	0	0	0	0
10.18730/5DE33	PEGASO::IRGC 81604-1	5bfc8cb2.0	121470	GSOR302176	Italy	RDP2	admixed-jap	0.374465	0.599495	0	0.003486	0.010813	0.01174	0
10.18730/50M4K	IR 65907-188-1-B::IRTP 21075-C1	5c004033.0	122105	GSOR302686	Philippines	RDP2	trj	0	0.881537	0	0.11846	0	0	0
10.18730/5DF3=	SHINCHIKU IKU 150::IRGC 10433-1	5c0c6c6a.0	121502	GSOR302208	Taiwan	RDP2	tej	0.887205	0.040789	0	0	0.053691	0.018313	0
10.18730/5DQ1Y	PADI TERAS::IRGC 25554-1	5c60aacf.0	121926	GSOR302624	Indonesia	RDP2	trj	0	0.962143	0	0.01734	0.011268	0.009247	0
10.18730/5DVJV	PR 26390-581 CRF::IRGC 117350-1	5cbe4be7.0	124493	GSOR302823	Philippines	RDP2	tej	0.950443	0	0	0.049555	0	0	0
10.18730/52S7A	BULU PANDAK::IRGC 13614-C1	5cdc1419.0	124382	GSOR302752	Indonesia	RDP2	trj	0	0.931795	0.018303	0.008999	0	0	0.040902
10.18730/5DV4D	JAGANNATH (T 141 MUTANT)::IRGC 17042-1	5cf44264.0	124479	GSOR302809	India	RDP2	ind3	0	0	0	0	0	0	0.999997
10.18730/5D81Z	BAGETAULI::IRGC 61909-1	5cf82125.0	121276	GSOR301982	Nepal	RDP2	admixed	0.189075	0	0	0.027075	0.075865	0.282572	0.425411
10.18730/50MX7	KARASUKARA SURANKASU::IRGC 8196-C1	5d11b518.0	122130	GSOR302699*	Taiwan	RDP2	admixed-jap	0.643008	0.356989	0	0	0	0	0
10.18730/5DM5C	JEOKMOSAEK::IRGC 55562-1	5d3d041f.0	121667	GSOR302370	Korea, Republic of	RDP2	tej	0.999997	0	0	0	0	0	0
10.18730/5DNZ~	TIKKIRISAMBA::IRGC 8947-1	5d627b54.0	121892	GSOR302590	Sri Lanka	RDP2	ind3	0	0.034529	0.073854	0	0.066878	0	0.824738
10.18730/5DEJJ	RIKUTO SHIRO HIGE::IRGC 506-1	5da42fd9.0	121485	GSOR302191	Japan	RDP2	admixed-jap	0.520338	0.47966	0	0	0	0	0
10.18730/5D67A	S 101::IRGC 76310-1	5dbf5fd5.0	121218	GSOR301924	United States of America	RDP2	tej	0.999997	0	0	0	0	0	0
10.18730/5DMNW	SR 26 B::IRGC 10798-1	5dc70773.0	121683	GSOR302386	Japan	RDP2	ind3	0	0	0	0	0.005894	0	0.994104
10.18730/5D0GC	LALBAJAM::IRGC 49227-1	5de1c893.0	121035	GSOR301757	Bangladesh	RDP2	ind3	0	0	0.019158	0	0	0	0.98084
10.18730/5DMT~	WU ZHOU NUO::IRGC 60001-1	5e25caa7.0	121688	GSOR302391	China	RDP2	tej	0.999997	0	0	0	0	0	0
10.18730/5D20Q	PERUM KARUPPAN::IRGC 15524-1	5efeb5b6.0	121083	GSOR301803	Sri Lanka	RDP2	ind3	0	0	0	0	0.086679	0.01103	0.902289
10.18730/5D8C5	BLUE ROSE::IRGC 151-1	5f58e497.0	121287	GSOR301993	United States of America	RDP2	admixed-jap	0.524075	0.475923	0	0	0	0	0
10.18730/5DQF7	WALANGA::IRGC 27502-1	5f6dacad.0	121940	GSOR302638	Indonesia	RDP2	trj	0	0.999997	0	0	0	0	0
10.18730/5DPYV	NEP ME HOA BINH::IRGC 78366-1	5fbef737.0	121923	GSOR302621	Viet Nam	RDP2	tej	0.861301	0	0.005624	0.027996	0.001817	0.082982	0.020279
10.18730/5EM1~	PORTACHUELO::IRGC 10758-1	606745be.0	126973	NA	Bolivia	RDP2	trj	0.026228	0.911836	0	0	0.061934	0	0
10.18730/5DP63	BASMATI 370::IRGC 3750-1	60808a33.0	121899	GSOR302597	India	RDP2	aro	0	0	0	0	0.112183	0.887814	0
10.18730/5CZFG	JUMA 51::IRGC 117009-1	60880c40.0	121002	GSOR301727	Dominican Republic	RDP2	ind2	0	0	0.013113	0.973517	0.013368	0	0
10.18730/52T20	MENAHODITRA 1234::GERVEX 5213-C1	6088d970.0	124409	GSOR302767	Madagascar	RDP2	ind3	0	0	0	0	0	0	0.999997
10.18730/5DAD~	HINSUM::IRGC 67832-1	608b0d34.0	121352	GSOR302058	Bhutan	RDP2	admixed	0.287926	0	0	0	0	0.10243	0.609642
10.18730/54FG8	APURA::C1	6104b4fa.0	126993	NA	Surinam	RDP2	admixed	0.039708	0.265819	0	0	0	0.042901	0.651571
10.18730/5DA1N	GAO GAN DA NUO::IRGC 73974-1	6105fdd6.0	121340	GSOR302046	China	RDP2	tej	0.935409	0	0.046233	0	0	0.018356	0
10.18730/5D3R5	TNAU 7456::IRGC 39858-1	61544ce0.0	121139	GSOR301854	India	RDP2	admixed-ind	0	0	0	0.288862	0	0.011615	0.699521
10.18730/5DVQ*	TAHUN PUTEH::IRGC 71631-1	615bc0c5.0	124498	GSOR302828	Malaysia	RDP2	trj	0.015136	0.984861	0	0	0	0	0
10.18730/5D53B	1-52-6::IRGC 39111-1	616800eb.0	121182	GSOR301888	Brazil	RDP2	trj	0	0.930516	0.014202	0	0.02615	0.02913	0
10.18730/5CW0G	BENAMURI::IRGC 25840-1	61d7b167.0	120891	GSOR301637	Bangladesh	RDP2	aus	0	0	0	0	0.999997	0	0
10.18730/5CY9F	HAO HOM::IRGC 12931-1	6239d858.0	120964	GSOR301695	Lao People's Democratic Republic	RDP2	admixed-ind	0	0	0.218919	0	0	0.050369	0.730711
10.18730/5DKFV	SOM CAU 70 A::IRGC 8227-1	62a933c9.0	121642	GSOR302348	Viet Nam	RDP2	admixed-ind	0	0	0.440423	0.559575	0	0	0
10.18730/57QYM	THIERNO BANDE::IRGC 16009-C1	62b3c9db.0	131922	NA	Senegal	RDP2	ind2	0	0	0.050189	0.949808	0	0	0
10.18730/5DEWW	SAREINA::IRGC 67757-1	6302479a.0	121495	GSOR302201	India	RDP2	aus	0	0	0	0	0.991137	0	0.008861
10.18730/50SNB	WAS 105-B-IDSA-B-WAS 2-1-FKR-1::C1	633058c9.0	122283	GSOR302730	Senegal	RDP2	ind2	0	0	0	0.97986	0.020138	0	0
10.18730/5D00~	KHAO DAW TAI::IRGC 24108-1	634135c7.0	121019	GSOR301742	Thailand	RDP2	ind3	0	0	0.233933	0	0.004106	0	0.761959
10.18730/50DDT	ROJOFOTSY 693::GERVEX 8407-C1	6346e91f.0	121811	GSOR302514	Madagascar	RDP2	admixed-ind	0	0.085917	0	0	0.314093	0	0.599988
10.18730/5CR0U	KHAO DAM	63978d53.0	117513	GSOR301555	Lao People's Democratic Republic	RDP2	admixed-jap	0.350188	0.64981	0	0	0	0	0
10.18730/5D7VS	ASAHI::IRGC 33983-1	63b37a65.0	121270	GSOR301976	Japan	RDP2	admixed-ind	0	0	0.557422	0	0.442576	0	0
10.18730/50APD	CHA PHU MA::C1	63b92cb1.0	121724	GSOR302427	Thailand	RDP2	admixed-jap	0.435707	0.56429	0	0	0	0	0
10.18730/5D7JG	ARC 14280::IRGC 42881-1	63bfa532.0	121261	GSOR301967	India	RDP2	ind3	0	0	0.088409	0	0.040861	0.039587	0.831142
10.18730/5DGNB	YUNLEN 7::IRGC 81089-1	6411dbe6.0	121552	GSOR302258	China	RDP2	tej	0.999997	0	0	0	0	0	0
10.18730/5DDMS	NPE 251::IRGC 38689-1	6461d175.0	121455	GSOR302161	Pakistan	RDP2	tej	0.811579	0	0	0	0.001641	0.186778	0
10.18730/5D6GK	TUNGHWANPEI::IRGC 50195-1	64f24c90.0	121227	GSOR301933	China	RDP2	ind1	0	0	0.928917	0	0	0	0.071081
10.18730/5DTGY	DOGOL::IRGC 56679-1	6512e619.0	124459	GSOR302789	Chad	RDP2	ind3	0.016466	0	0	0	0.113877	0	0.869655
10.18730/5D2DU	RAKHOIL::IRGC 64793-1	65329b91.0	121096	GSOR301816	Bangladesh	RDP2	aus	0	0	0	0	0.981573	0	0.018425
10.18730/5EMYS	NPE 832::IRGC 38695-1	65e9acfc.0	127020	NA	Pakistan	RDP2	tej	0.7955	0	0	0	0	0.204498	0
10.18730/5DCMY	MALAGKIT PUTI::IRGC 19451-1	662c51d5.0	121423	GSOR302129	Philippines	RDP2	trj	0.044242	0.889706	0.024701	0	0	0.041349	0
10.18730/5DJG~	E KHA KEHA::IRGC 2764-1	663dd736.0	121611	GSOR302317	Taiwan	RDP2	admixed-ind	0.024468	0.01744	0.435795	0.193203	0.021926	0	0.307166
10.18730/5DGVH	A 301::IRGC 77137-1	66640ece.0	121558	GSOR302264*	United States of America	RDP2	trj	0.079146	0.752038	0.168814	0	0	0	0
10.18730/5DB3J	JISAN 1::IRGC 79428-1	66c5c186.0	121374	GSOR302080	Korea, Republic of	RDP2	tej	0.994544	0.005454	0	0	0	0	0
10.18730/50EZ2	YUNLU 7::C1	670e6452.0	121861	GSOR302559	China	RDP2	admixed-jap	0.323085	0.676913	0	0	0	0	0
10.18730/5DG9U	WC 2615::IRGC 74460-1	676e7e71.0	121540	GSOR302246	Turkey	RDP2	admixed-jap	0.548086	0.442988	0.008924	0	0	0	0
10.18730/50AWK	CIRAD 488::GERVEX 9172-C1	67f791c4.0	121730	GSOR302433	Madagascar	RDP2	trj	0.099904	0.847996	0	0	0	0	0.052098
10.18730/5CXZ5	GADRA::IRGC 73098-1	6867d380.0	120954	GSOR301686	Pakistan	RDP2	aus	0	0	0	0	0.988832	0.011166	0
10.18730/5D4BR	YAKADA::IRGC 51096-1	68b91064.0	121158	GSOR301871	Sri Lanka	RDP2	ind3	0	0	0.158583	0	0.086349	0	0.755066
10.18730/5DMPX	TSIPALA FOTAKA::IRGC 69080-1	68e4cbcd.0	121684	GSOR302387	Madagascar	RDP2	ind2	0.006705	0.011549	0.116803	0.792578	0.050658	0.021707	0
10.18730/50DHY	RUSSO 1::GERVEX 1248-C1	68f6c96b.0	121815	GSOR302518	Italy	RDP2	tej	0.999997	0	0	0	0	0	0
10.18730/5D82*	BALA (CR 42-38)::IRGC 12884-1	68fcf28b.0	121277	GSOR301983	India	RDP2	admixed-ind	0	0.009092	0.549556	0	0.431599	0.009751	0
10.18730/5CYFN	HONG MI DONG MAO ZHAN::IRGC 68078-1	6a7a899f.0	120970	GSOR301701	China	RDP2	ind1	0	0	0.999997	0	0	0	0
10.18730/5CSPG	RATHUWEE	6ac05b0a.0	117567	GSOR301585	Sri Lanka	RDP2	ind3	0	0	0	0	0.087273	0	0.912725
10.18730/5DHVC	ARC 10177	6ac8c69b.0	121590	GSOR302296*	India	RDP2	aus	0	0.060594	0	0	0.839142	0	0.100262
10.18730/5DMEN	PALMIRA::IRGC 5097-1	6b4dfade.0	121676	GSOR302379	Costa Rica	RDP2	admixed-jap	0	0.566389	0.433609	0	0	0	0
10.18730/5DEZZ	SENG::IRGC 23776-1	6b7c863c.0	121498	GSOR302204	Thailand	RDP2	admixed-jap	0.542036	0.457962	0	0	0	0	0
10.18730/5DDPV	NUNGYU 1511::IRGC 65181-1	6bae9567.0	121457	GSOR302163	Taiwan	RDP2	tej	0.885894	0.005097	0	0.038257	0.031955	0.038797	0
10.18730/5DFFA	SZE MIN Y 4269::IRGC 1014-1	6bcd80c9.0	121514	GSOR302220	Australia	RDP2	ind1	0.006514	0	0.852482	0	0	0	0.141002
10.18730/5CTPB	AUS 196::IRGC 29016-1	6bdc5ba1.0	120849	GSOR301597	Bangladesh	RDP2	aus	0	0	0	0	0.999997	0	0
10.18730/5D97*	CI 9541::IRGC 11392-1	6c2404e4.0	121314	GSOR302020	United States of America	RDP2	trj	0.152123	0.847875	0	0	0	0	0
10.18730/5D5T$	IC 27525::IRGC 53989-1	6c5fca8b.0	121205	GSOR301911	India	RDP2	aus	0	0.050873	0	0	0.895432	0	0.053693
10.18730/5DMW=	HEI CHIAO CHUI LI HSIANG KENG	6cad450a.0	121690	GSOR302393	China	RDP2	tej	0.771608	0.07829	0	0.036804	0.055433	0.057863	0
10.18730/5D4CS	YE TI ZHAN::IRGC 68296-1	6cf8dce4.0	121159	GSOR301872	China	RDP2	ind1	0	0	0.934273	0.052227	0	0.013498	0
10.18730/5CQZ=	KEN CHIAO JU HSIAO LI	6db9741e.0	117512	GSOR301554*	China	RDP2	tej	0.999997	0	0	0	0	0	0
10.18730/5DDQW	NUNGYU 1803::IRGC 65201-1	6e1c3c36.0	121458	GSOR302164	Taiwan	RDP2	tej	0.999997	0	0	0	0	0	0
10.18730/5DFHC	TAICHUNG 163::IRGC 65293-1	6e558caa.0	121516	GSOR302222	Taiwan	RDP2	tej	0.912233	0	0	0	0.087765	0	0
10.18730/50CE*	KORAL::GERVEX 85-C1	6f2e8d2d.0	121780	GSOR302483	Italy	RDP2	tej	0.853835	0.146163	0	0	0	0	0
10.18730/5DPJF	HAM ALE -WEE::IRGC 11943-1	6f83eb1c.0	121911	GSOR302609	Sri Lanka	RDP2	admixed-jap	0	0.498254	0.209409	0	0	0	0.292335
10.18730/5DFGB	SZIMAI::IRGC 65743-1	6fb127b9.0	121515	GSOR302221	China	RDP2	admixed-ind	0	0.036514	0.451397	0	0	0.034946	0.477142
10.18730/5D2TC	SAMPATTI::IRGC 25920-1	6fe1d5f1.0	121109	GSOR301828	Bangladesh	RDP2	aus	0	0	0	0	0.9086	0.091398	0
10.18730/5DV2B	INDO NO 13048::IRGC 48646-1	703716b9.0	124477	GSOR302807	Indonesia	RDP2	ind2	0	0	0	0.934235	0.065763	0	0
10.18730/5CVN5	BAI HE::IRGC 76437-1	7063594d.0	120880	GSOR301626	China	RDP2	ind1	0	0	0.987921	0	0	0	0.012077
10.18730/5DA0M	FAROX 299::IRGC 63102-1	7069a48a.0	121339	GSOR302045	Nigeria	RDP2	trj	0	0.999997	0	0	0	0	0
10.18730/5DJ6Q	BICO TORTO::IRGC 50923-1	7165bf45.0	121601	GSOR302307	Brazil	RDP2	admixed-jap	0.494318	0.505679	0	0	0	0	0
10.18730/5D57F	ARC 11559::IRGC 21477-1	718e09f3.0	121186	GSOR301892	India	RDP2	aus	0	0	0	0	0.968095	0	0.031903
10.18730/5DCCP	M 302::IRGC 57083-1	71ad2583.0	121415	GSOR302121	United States of America	RDP2	tej	0.999997	0	0	0	0	0	0
10.18730/5G67B	VARY MADINIKA::IRGC 69433-1	722f3e58.0	131925	NA	Madagascar	RDP2	tej	0.999997	0	0	0	0	0	0
10.18730/50CBX	KING::GERVEX 1655-C1	727ccfb0.0	121777	GSOR302480	Italy	RDP2	admixed-jap	0.261763	0.709408	0	0.025195	0	0.003632	0
10.18730/5D16$	MOSHIA BHADOI::IRGC 66817-1	727d7321.0	121057	GSOR301778	Bangladesh	RDP2	aus	0	0	0	0	0.999997	0	0
10.18730/5DDBG	NAVOLATO A 71::IRGC 51110-1	729756e4.0	121446	GSOR302152	Mexico	RDP2	ind2	0.006967	0	0.1426	0.761269	0.071284	0.017879	0
10.18730/5D5EP	BAKUNG (H)::IRGC 60220-1	72bb892f.0	121193	GSOR301899	Malaysia	RDP2	trj	0	0.999997	0	0	0	0	0
10.18730/5DAN4	IAC 164::IRGC 55860-1	72dd606d.0	121360	GSOR302066	Brazil	RDP2	trj	0.003473	0.984565	0.01196	0	0	0	0
10.18730/5DM8F	KWADWO AMOA::IRGC 14738-1	72fe6215.0	121670	GSOR302373	Ghana	RDP2	trj	0	0.999997	0	0	0	0	0
10.18730/5DTW5	VASSE NANAN::IRGC 56812-1	738e30d3.0	124471	GSOR302801	Cote d'Ivoire	RDP2	trj	0	0.98766	0	0	0	0.012338	0
10.18730/5EMRK	KALO MONI::IRGC 77259-1	7395f5f2.0	127014	NA	Bangladesh	RDP2	admixed	0.129347	0.11819	0.064074	0.139489	0	0.548899	0
10.18730/50AH8	BONNI::GERVEX 70-C1	73cec4b9.0	121719	GSOR302422	Italy	RDP2	tej	0.89054	0.109458	0	0	0	0	0
10.18730/5D4V3	SATHRA 278::IRGC 28239-1	740ad2ae.0	121174	GSOR301884	Pakistan	RDP2	aus	0.014005	0	0	0	0.985992	0	0
10.18730/5D6X*	280::IRGC 14917-1	744e9c3f.0	121240	GSOR301946	Liberia	RDP2	trj	0	0.999997	0	0	0	0	0
10.18730/5CW1H	BG 301::IRGC 117315-1	747c3445.0	120892	GSOR301638	Sri Lanka	RDP2	ind2	0	0.006252	0.129837	0.775483	0.068643	0.019784	0
10.18730/5D9E2	DAGOZAN (RED)::IRGC 62165-1	7495fecd.0	121321	GSOR302027	Bhutan	RDP2	admixed-jap	0.420397	0.442127	0	0	0.01728	0.120194	0
10.18730/50A0W	ADAIR::GERVEX 1640-C1	74b35ce8.0	121702	GSOR302405*	United States of America	RDP2	trj	0	0.957054	0.042944	0	0	0	0
10.18730/5DGK9	YAMATO CHIKARA::IRGC 5294-1	74c2e8af.0	121550	GSOR302256	Japan	RDP2	tej	0.999997	0	0	0	0	0	0
10.18730/5DBV5	KULOB::IRGC 71544-1	7578b606.0	121398	GSOR302104	Malaysia	RDP2	trj	0	0.999997	0	0	0	0	0
10.18730/5DAC*	HE JIANG 15::IRGC 61801-1	75d4477a.0	121351	GSOR302057	China	RDP2	tej	0.89608	0.011525	0	0.023892	0.039802	0.0287	0
10.18730/5CSTM	RT 1031-69	760b308a.0	117571	GSOR301587	Congo, The Democratic Republic of the	RDP2	trj	0.012085	0.974734	0.013179	0	0	0	0
10.18730/5DMV$	BADKALAMKATI	76225cef.0	121689	GSOR302392	India	RDP2	ind3	0	0	0	0	0.074454	0.01655	0.908994
10.18730/5CQ37	HAWM OM	7655c2c9.0	117484	GSOR301542*	Thailand	RDP2	admixed-jap	0.335006	0.664992	0	0	0	0	0
10.18730/5DTV4	UPLAND::IRGC 7486-1	7661c797.0	124470	GSOR302800	Ponape Island	RDP2	trj	0	0.999997	0	0	0	0	0
10.18730/5DF94	SU JUNG ZO::IRGC 19861-1	773d6ecf.0	121508	GSOR302214	Korea, Republic of	RDP2	tej	0.999997	0	0	0	0	0	0
10.18730/5DNQS	LUA NHE DEN::IRGC 16724-1	773db8bf.0	121884	GSOR302582	Viet Nam	RDP2	admixed-ind	0	0	0.247336	0.493316	0	0.016395	0.242952
10.18730/5DKN~	VARY MAINTY::IRGC 69910-1	7761515d.0	121648	GSOR302354	Madagascar	RDP2	trj	0.009229	0.885693	0	0	0	0.105076	0
10.18730/5D1NC	NS (VRAC) 130::IRGC 68972-1	77741eb9.0	121072	GSOR301793	Madagascar	RDP2	ind3	0	0	5.2e-05	0	0.205162	0	0.794784
10.18730/5D636	NAN GENG 9::IRGC 62777-1	77acb0f4.0	121214	GSOR301920	China	RDP2	aro	0.039334	0.096345	0	0	0.017839	0.846481	0
10.18730/5CVXD	BAULAN::IRGC 64766-1	77bec15a.0	120888	GSOR301634	Bangladesh	RDP2	aus	0	0	0	0	0.999997	0	0
10.18730/5CWP1	CHORUA KARTIKSAIL::IRGC 77230-1	77ecc745.0	120913	GSOR301656	Bangladesh	RDP2	ind3	0	0	0	0	0	0	0.999997
10.18730/50PDJ	NAM ROO::C1	77fc11c7.0	122178	GSOR302706	Thailand	RDP2	admixed-jap	0.442112	0.557886	0	0	0	0	0
10.18730/5D9SD	DUMSIKALAM::IRGC 58968-1	780db140.0	121332	GSOR302038	Nepal	RDP2	ind3	0	0	0	0	0.044227	0	0.955771
10.18730/5D7RP	ARGO::IRGC 82418-1	7834674a.0	121267	GSOR301973	Italy	RDP2	tej	0.999997	0	0	0	0	0	0
10.18730/5DBT4	KRASNODAR 424::IRGC 13394-1	7860cd51.0	121397	GSOR302103	Romania	RDP2	tej	0.999997	0	0	0	0	0	0
10.18730/5CQMR	JC 92	78c5168c.0	117501	GSOR301550	India	RDP2	ind3	0	0	0	0	0.01723	0	0.982768
10.18730/5CXX3	Ea houm::IRGC 12925-1	78cdb3f3.0	120952	GSOR301684	Lao People's Democratic Republic	RDP2	ind3	0	0	0.174645	0	0	0.026296	0.799058
10.18730/50B8Z	GUARANI::GERVEX 8506-C1	78d66b52.0	121742	GSOR302445	Brazil	RDP2	trj	0	0.999997	0	0	0	0	0
10.18730/5DFNG	TARRA 140::IRGC 65746-1	78eec49e.0	121520	GSOR302226	Australia	RDP2	tej	0.79074	0.146805	0	0	0	0.062454	0
10.18730/5CXCQ	DHARIA::IRGC 64773-1	78f9e9fe.0	120935	GSOR301674	Bangladesh	RDP2	aus	0	0	0	0	0.999997	0	0
10.18730/50K6T	GUNDIL KUNING::IRGC 27129-C1	792ac651.0	122075	GSOR302669	Indonesia	RDP2	trj	0	0.930423	0	0	0	0.069575	0
10.18730/5D69C	SOKANA::IRGC 52763-1	794cc33e.0	121220	GSOR301926*	India	RDP2	aus	0	0	0	0	0.999997	0	0
10.18730/5DN02	PACHOLINHA	79ec00de.0	121694	GSOR302397	Brazil	RDP2	trj	0	0.999997	0	0	0	0	0
10.18730/50DW4	SUWEON 280::GERVEX 1306-C1	7ae14817.0	121826	GSOR302524	Korea, Republic of	RDP2	admixed-ind	0.072524	0	0.181851	0.745623	0	0	0
10.18730/5DHR9	YEOL SULL BYEO::IRGC 19884-1	7b03c5a3.0	121587	GSOR302293	Korea, Republic of	RDP2	tej	0.999997	0	0	0	0	0	0
10.18730/5D5PY	GEETA::IRGC 74742-1	7bbcbeed.0	121201	GSOR301907	India	RDP2	admixed-ind	0	0.009107	0.630973	8.8e-05	0.025865	0	0.333967
10.18730/50ER*	WAS 207-B-B-3-1-1::C1	7bd3ab8f.0	121854	GSOR302552	Senegal	RDP2	ind2	0	0	0	0.999997	0	0	0
10.18730/5D54C	36005-1::IRGC 60171-1	7c7182ae.0	121183	GSOR301889	China	RDP2	tej	0.860502	0	0.139496	0	0	0	0
10.18730/5DQE6	UBAK BAKONG::IRGC 36094-1	7c86efa6.0	121939	GSOR302637	Malaysia	RDP2	trj	0	0.999997	0	0	0	0	0
10.18730/5CV5T	ANGALAIS::IRGC 56562-1	7cf3fc60.0	120864	GSOR301612	Senegal	RDP2	aus	0	0	0	0	0.999997	0	0
10.18730/5D2C=	RAJ BHOG::IRGC 77294-1	7d53852b.0	121095	GSOR301815	Bangladesh	RDP2	admixed-ind	0	0	0	0.360436	0	0	0.639561
10.18730/5DDTZ	ORIENTE 10::IRGC 55808-1	7d71b69f.0	121461	GSOR302167	Ecuador	RDP2	trj	0	0.999997	0	0	0	0	0
10.18730/50CT7	MAIORAL::GERVEX 1069-C1	7db51659.0	121792	GSOR302495	Portugal	RDP2	admixed-jap	0.393012	0.563185	0	0	0	0	0.043801
10.18730/5D94X	CHINAN 2::IRGC 54656-1	7e4db000.0	121311	GSOR302017	India	RDP2	admixed-ind	0	0.02064	0.10476	0	0.188561	0.125115	0.560923
10.18730/50DY6	TEXMONT::GERVEX 1673-C1	7e8cbe08.0	121828	GSOR302526	United States of America	RDP2	trj	0.011388	0.880486	0	0	0.002371	0	0.105754
10.18730/5CV3R	AN QING ZAO::IRGC 72577-1	7f0e7041.0	120862	GSOR301610	China	RDP2	ind1	0	0.011863	0.786012	0.001251	0.023355	0	0.177518
10.18730/5D21R	PHUDUGEY::IRGC 32399-1	7f32098d.0	121084	GSOR301804	Bhutan	RDP2	admixed	0	0	0	0	0.470435	0.529563	0
10.18730/5DPC9	CINA::IRGC 27116-1	7f341165.0	121905	GSOR302603	Indonesia	RDP2	trj	0.018472	0.981525	0	0	0	0	0
10.18730/50A3Z	APO::C1	7f479d51.0	121705	GSOR302408*	Philippines	RDP2	ind2	0	0	0	0.961063	0.019744	0.019191	0
10.18730/5DCQ~	MASSAN MULAT::IRGC 32313-1	7f495a55.0	121426	GSOR302132	Iran	RDP2	aro	0	0	0	0	0	0.999997	0
10.18730/5D8E7	BORIBYEO::IRGC 55458-1	7f6b8301.0	121289	GSOR301995	Korea, Republic of	RDP2	tej	0.911791	0	0	0	0.050822	0.037385	0
10.18730/5DNTW	PADI SABAH::IRGC 71579-1	7fd2755e.0	121887	GSOR302585	Malaysia	RDP2	ind2	0	0	0.091692	0.902546	0	0.00576	0
10.18730/5DCNZ	MANGAKELY R::IRGC 68689-1	8074b9da.0	121424	GSOR302130	Madagascar	RDP2	trj	0	0.974017	0	0	0	0.02598	0
10.18730/5DM4B	JAO HAW::IRGC 66891-1	80b14670.0	121666	GSOR302369	Thailand	RDP2	admixed-jap	0.361481	0.609055	0	0	0	0	0.029462
10.18730/5DTHZ	GAW AHTUN::IRGC 33075-1	80ff25d4.0	124460	GSOR302790	Myanmar	RDP2	ind3	0	0	0.076775	0	0	0.04196	0.881263
10.18730/5EN5*	TX 13055::IRGC 117036-1	812b0411.0	127027	NA	United States of America	RDP2	aro	0	0	0	0	0	0.999997	0
10.18730/5CWJ$	CHI TOU HUANG 1::IRGC 51280-1	818c0d72.0	120909	GSOR301652	China	RDP2	ind1	0	0	0.91365	0	0	0	0.086348
10.18730/5D742	AI KHAO PLE::IRGC 71012-1	819088ea.0	121247	GSOR301953	Thailand	RDP2	ind3	0	0	0.158521	0	0	0	0.841476
10.18730/5CR43	KINANDANG PATONG	82493f30.0	117517	GSOR301556	Philippines	RDP2	trj	0	0.999997	0	0	0	0	0
10.18730/5CVP6	BAILAM::IRGC 25835-1	824bd841.0	120881	GSOR301627	Bangladesh	RDP2	aus	0	0	0	0	0.987857	0.011251	0.000891
10.18730/5DPB8	BOMALASANG::IRGC 12052-1	82e17a03.0	121904	GSOR302602	Philippines	RDP2	trj	0.05908	0.940918	0	0	0	0	0
10.18730/5D4X5	XI GU ZAO::IRGC 72360-1	82e8b7f7.0	121176	GSOR301886	China	RDP2	ind1	0	0	0.934324	0	0.00602	0	0.059654
10.18730/5D18U	MOTTA SAMBA::IRGC 36489-1	830501be.0	121059	GSOR301780	Sri Lanka	RDP2	ind3	0	0	0	0	0.118266	0	0.881731
10.18730/5CZYZ	KELE BARDHAN::IRGC 34983-1	832b2be7.0	121017	GSOR301740	India	RDP2	aus	0	0	0	0	0.999997	0	0
10.18730/5DK4G	NPE 837::IRGC 38697-1	8366125c.0	121631	GSOR302337	Pakistan	RDP2	admixed	0.30517	0	0	0	0	0.694827	0
10.18730/5DPKG	HARAMAS WEE::IRGC 40805-1	83c4ddfd.0	121912	GSOR302610	Sri Lanka	RDP2	ind3	0.008857	0.017404	0.121452	0	0.061635	0	0.790652
10.18730/5DMY0	JUMULA 2	8419be2d.0	121692	GSOR302395	Nepal	RDP2	admixed	0.658874	0	0	0	0	0.327122	0.014002
10.18730/50DFW	ROTUNDUS::GERVEX 1243-C1	842bbc1f.0	121813	GSOR302516	Hungary	RDP2	tej	0.999997	0	0	0	0	0	0
10.18730/5DB7P	KAMPAI 15::IRGC 78246-1	8431d0cb.0	121378	GSOR302084	Thailand	RDP2	admixed-jap	0.34972	0.64792	0	0	0	0.002359	0
10.18730/5DQH9	CHAING RONEAL	848c12df.0	122399	GSOR302746	Cambodia	RDP2	ind2	0	0	0	0.999997	0	0	0
10.18730/5DM3A	IAC 120::IRGC 22712-1	84e1a141.0	121665	GSOR302368	Brazil	RDP2	trj	0	0.999997	0	0	0	0	0
10.18730/5D1QE	NS 1611::IRGC 68963-1	852900ef.0	121074	GSOR301795	Madagascar	RDP2	ind3	0	0	0	0	0	0.000193	0.999805
10.18730/5DPMH	HASAWI::IRGC 16817-1	8609fb0e.0	121913	GSOR302611	Saudi Arabia	RDP2	admixed-ind	0	0	0.006145	0	0.729614	0.035322	0.228917
10.18730/5D37S	SOKOU MALSIRA::IRGC 77301-1	869b040a.0	121122	GSOR301839	Bangladesh	RDP2	ind3	0	0	0	0	0	0	0.999997
10.18730/5DFJD	TAINAN IKU 512::IRGC 2993-1	86e65036.0	121517	GSOR302223	Taiwan	RDP2	tej	0.999997	0	0	0	0	0	0
10.18730/50FRV	ARANG::IRGC 43322-C1	87a1bcba.0	121965	GSOR302646*	Indonesia	RDP2	ind2	0	0.000625	0	0.937969	0	0.004314	0.057091
10.18730/5DVT=	BEAQ PENYALIN::IRGC 43343-1	87bafa82.0	124501	GSOR302831	Indonesia	RDP2	trj	0.130892	0.869106	0	0	0	0	0
10.18730/5DJ8S	CALMOCHI 201::IRGC 51098-1	88b9653a.0	121603	GSOR302309	United States of America	RDP2	tej	0.999997	0	0	0	0	0	0
10.18730/5CP2B	CICIH BETON	88f41259.0	117451	GSOR301522	Indonesia	RDP2	trj	0.05158	0.948417	0	0	0	0	0
10.18730/5DAE$	HNANWA PHINGAUK A 26-2::IRGC 5859-1	89112d02.0	121353	GSOR302059	Myanmar	RDP2	ind3	0	0	0.06998	0	0.017428	0	0.91259
10.18730/5EKAA	GAUKKYI	8928fc16.0	126349	NA	Myanmar	RDP2	admixed-ind	0	0	0.061803	0.240759	0.011642	0	0.685795
10.18730/5D7XV	AUS JHARI::IRGC 25833-1	895a45e2.0	121272	GSOR301978	Bangladesh	RDP2	aus	0	0	0	0	0.992648	0.00735	0
10.18730/5DCV0	MEKEO WHITE::IRGC 11146-1	898b1e62.0	121430	GSOR302136	Papua New Guinea	RDP2	ind2	0	0.053174	0	0.888951	0.027153	0	0.03072
10.18730/5CVAZ	ARC 11755::IRGC 21618-1	899894ae.0	120869	GSOR301616	India	RDP2	aus	0	0	0	0	0.947212	0	0.052785
10.18730/5D614	MIMIDAM::IRGC 25897-1	89c6d4c3.0	121212	GSOR301918	Bangladesh	RDP2	admixed-jap	0.217272	0.67644	0	0	0	0.099764	0.006523
10.18730/5D190	MOYNA MOTI::IRGC 66818-1	8a1459b3.0	121060	GSOR301781	Bangladesh	RDP2	aus	0	0	0	0	0.975353	0.024645	0
10.18730/50C4P	IRAT 380::C1	8a2423c0.0	121770	GSOR302473	Madagascar	RDP2	trj	0.095708	0.849341	0	0	0.054949	0	0
10.18730/5DJV7	KALU MADE WALU::IRGC 40821-1	8adcdf69.0	121622	GSOR302328	Sri Lanka	RDP2	ind3	0	0	0.051124	0	0.105272	0.020068	0.823535
10.18730/5DP0$	11-048::IRGC 36399-1	8ae72fd7.0	121893	GSOR302591*	Sri Lanka	RDP2	admixed-ind	0	0	0.067268	0.306859	0.065773	0	0.560098
10.18730/5DC6G	LEVANTE HOMEM::IRGC 50492-1	8b3243d2.0	121409	GSOR302115	Brazil	RDP2	trj	0	0.999997	0	0	0	0	0
10.18730/5CWS4	CIMARRON::IRGC 116967-1	8b7a6e69.0	120916	GSOR301659	Venezuela	RDP2	admixed-ind	0	0	0.349709	0.554183	0.096107	0	0
10.18730/5DBW6	KULU::IRGC 11337-1	8bef80bb.0	121399	GSOR302105	Australia	RDP2	trj	0.194231	0.805767	0	0	0	0	0
10.18730/50E4C	TSIPALA FOTSY 1883::GERVEX 5387-C1	8c7826c2.0	121834	GSOR302532	Madagascar	RDP2	ind3	0	0	0	0	0.200719	0	0.799278
10.18730/52S69	BOTRY 731::GERVEX 8310-C1	8cb7d729.0	124381	GSOR302751	Madagascar	RDP2	admixed-ind	0.018598	0.077751	0.007452	0	0.313314	0	0.582886
10.18730/50S8=	TRES MESES::IRGC 6464-C1	8d08169c.0	122270	GSOR302722	Brazil	RDP2	trj	0	0.999997	0	0	0	0	0
10.18730/5D0QK	LONG ZI 1::IRGC 63726-1	8e7fb380.0	121042	GSOR301764	China	RDP2	ind1	0	0	0.984447	0	0.015551	0	0
10.18730/5DECC	RAMJAWAIN::IRGC 74773-1	8f2e4ad5.0	121479	GSOR302185	India	RDP2	ind3	0	0	0	0	0	0.106006	0.893991
10.18730/5D5S~	HONG KE WAN::IRGC 59620-1	8f99b9e2.0	121204	GSOR301910	China	RDP2	tej	0.999997	0	0	0	0	0	0
10.18730/50CZC	N 3::GERVEX 547-C1	8f9e422a.0	121797	GSOR302500	Spain	RDP2	admixed-jap	0.445704	0.554293	0	0	0	0	0
10.18730/5D5WU	KALA SANI::IRGC 34959-1	8fa373e8.0	121207	GSOR301913	India	RDP2	aus	0	0	0	0	0.999997	0	0
10.18730/5EN0V	PELET BANDISA::IRGC 57184-1	90ab483e.0	127022	NA	Philippines	RDP2	admixed-ind	0	0.205894	0	0	0.581607	0	0.212497
10.18730/5CZTV	KASAPUR::IRGC 74751-1	90bc17da.0	121013	GSOR301736	India	RDP2	aus	0	0	0	0	0.999997	0	0
10.18730/5D1G7	NCS 160::IRGC 51903-1	910177dc.0	121067	GSOR301788	India	RDP2	aus	0.007279	0.014712	0	0	0.978007	0	0
10.18730/5D7B9	ARC 10443::IRGC 12469-1	910bc82b.0	121254	GSOR301960	India	RDP2	ind3	0	0	0.122396	0.072324	0	0	0.805278
10.18730/5D1ZP	PERUM KARUPPAN::IRGC 15513-1	911f856a.0	121082	GSOR301802	Sri Lanka	RDP2	ind3	0	0	0	0	0.11874	0	0.881258
10.18730/5DV9J	MAHAPLEU (504)::IRGC 50865-1	9174d0f8.0	124484	GSOR302814	Cote d'Ivoire	RDP2	trj	0	0.999997	0	0	0	0	0
10.18730/5DMCK	NEANG VENG 339 E 23::IRGC 5951-1	91e82677.0	121674	GSOR302377	Viet Nam	RDP2	admixed-ind	0	0	0	0.36437	0	0.006317	0.629311
10.18730/5D9N9	DOZIANCLOUA::IRGC 56877-1	92192a8f.0	121328	GSOR302034	Cote d'Ivoire	RDP2	trj	0	0.99554	0	0	0	0.004458	0
10.18730/5D2RA	SADA SOLAY::IRGC 73118-1	921baacd.0	121107	GSOR301826	Pakistan	RDP2	aus	0	0	0	0	0.999997	0	0
10.18730/52SEH	FEDEARROZ 50::C1	928a8bde.0	124389	GSOR302756	Colombia	RDP2	admixed-ind	0	0.220288	0.151135	0.439695	0.01236	0	0.176521
10.18730/50BM6	IR 63371-38::C1	93099d07.0	121754	GSOR302457	Philippines	RDP2	trj	0	0.829017	0	0	0	0	0.17098
10.18730/5DV6F	KAWIN 2::IRGC 67418-1	937cf925.0	124481	GSOR302811	Malaysia	RDP2	trj	0	0.9848	0.015197	0	0	0	0
10.18730/5D2Q9	SADA DANGA BORO::IRGC 77298-1	946e0202.0	121106	GSOR301825	Bangladesh	RDP2	ind3	0	0	0	0	0.074398	0	0.9256
10.18730/5DHF0	OOURA::IRGC 501-1	950ba1f2.0	121578	GSOR302284	Japan	RDP2	tej	0.999997	0	0	0	0	0	0
10.18730/5CPT=	GHARIB	9517bcf3.0	117475	GSOR301537	Iran	RDP2	admixed	0.445778	0	0	0	0	0.55422	0
10.18730/5DT3H	KOICHU::IRGC 77202-1	953d0397.0	124446	GSOR302777	Bangladesh	RDP2	ind3	0	0	0.03104	0	0.03889	0	0.930069
10.18730/52T97	POKKALI::IRGC 26869-C1	953d8cf4.0	124416	GSOR302769	Sri Lanka	RDP2	ind3	0	0	0	7.2e-05	0.040403	0	0.959523
10.18730/5DN8A	RANDJANI::IRGC 18596-1	95a5f956.0	121869	GSOR302567	Indonesia	RDP2	admixed-jap	0.087627	0.710636	0	0.076134	0.061974	0.063628	0
10.18730/5DQ80	SILAD::IRGC 71619-1	95c8dd01.0	121933	GSOR302631	Malaysia	RDP2	trj	0	0.999997	0	0	0	0	0
10.18730/5DBZ9	KYRMYZY::IRGC 36164-1	9605d939.0	121402	GSOR302108	Uzbekistan	RDP2	tej	0.981171	0.018827	0	0	0	0	0
10.18730/5DD16	MI ZO::IRGC 19812-1	960b4fca.0	121436	GSOR302142	Korea, Republic of	RDP2	tej	0.825618	0.052	0	0	0.070265	0.052115	0
10.18730/50EDN	WAB 56-125::IRTP 19771-C1	96235a69.0	121843	GSOR302541	Cote d'Ivoire	RDP2	trj	0	0.95728	0.042718	0	0	0	0
10.18730/5DFVP	TOX 2104-2-1::IRGC 117257-1	9632b269.0	121526	GSOR302232	Nigeria	RDP2	trj	0	0.957292	0	0	0.042705	0	0
10.18730/5D5NX	GBUAPU 1::IRGC 63265-1	964ffc2f.0	121200	GSOR301906	Sierra Leone	RDP2	admixed	0	0.341022	0	0.632712	0	0.024825	0.00144
10.18730/5D15~	MIKOTCHU::IRGC 25893-1	9651d67d.0	121056	GSOR301777	Bangladesh	RDP2	aus	0	0.070197	0	0	0.810689	0	0.119112
10.18730/50EQZ	WAS 202-B-B-1-1-2::C1	9660537c.0	121853	GSOR302551	Senegal	RDP2	ind2	0	0.002652	0.156304	0.829045	0.011997	0	0
10.18730/5CNHZ	BARAN BORO	96802f46.0	117434	GSOR301512	Bangladesh	RDP2	aus	0	0.023877	0	0	0.920198	0.055923	0
10.18730/5DGC2	WIR 1878::IRGC 36198-1	96e53e77.0	121543	GSOR302249	Kazakhstan	RDP2	tej	0.998385	0	0	0.001612	0	0	0
10.18730/5DK0C	LUMBINI::IRGC 11947-1	96ebe5d3.0	121627	GSOR302333	Sri Lanka	RDP2	ind3	0	0.001306	0	0	0	0	0.998692
10.18730/50SZN	WAS 49-B-B-9-1-4-2::C1	971603cb.0	122293	GSOR302740	Senegal	RDP2	admixed-ind	0	0	0	0.722466	0	0.061085	0.216447
10.18730/5CW5N	BIRANJ::IRGC 74733-1	971d8d35.0	120896	GSOR301642	India	RDP2	aus	0.015755	0	0	0	0.984243	0	0
10.18730/5DV1A	IAC 1111::IRGC 39050-1	973db90a.0	124476	GSOR302806	Brazil	RDP2	trj	0	0.999997	0	0	0	0	0
10.18730/5DTM$	LEUANG AWN 51::IRGC 871-1	974cea6c.0	124463	GSOR302793	Thailand	RDP2	ind2	0	0	0	0.756074	0	0	0.243924
10.18730/5DKRU	XI YOU ZHAN::IRGC 78574-1	97859daf.0	121651	GSOR302357	China	RDP2	ind1	0.005175	0	0.958469	0	0	0	0.036354
10.18730/5DD38	MULRATU PODIWEE::IRGC 31498-1	97aefbde.0	121438	GSOR302144	Sri Lanka	RDP2	admixed-ind	0.020104	0	0	0.467459	0	0	0.512434
10.18730/50Q99	POKKALI::IRGC 108921-C1	98428aae.0	122206	GSOR302711	India	RDP2	ind3	0	0	0	0.019076	0.057204	0	0.923719
10.18730/5DVMX	SILADON::IRGC 71620-1	985c5d71.0	124495	GSOR302825	Malaysia	RDP2	trj	0	0.999997	0	0	0	0	0
10.18730/5CTRD	DHALA BHADOI::IRGC 66779-1	98ca16ae.0	120851	GSOR301599	Bangladesh	RDP2	aus	0	0.021934	0	0	0.935383	0	0.042681
10.18730/50BN7	IR 63372-8::C1	98d19fcb.0	121755	GSOR302458	Philippines	RDP2	trj	0	0.961491	0.038507	0	0	0	0
10.18730/5D48N	WEDA HEENATI::IRGC 67661-1	994ddbe2.0	121155	GSOR301868	Sri Lanka	RDP2	aus	0.122625	0.114737	0	0	0.762636	0	0
10.18730/5DTEW	BINABAE (GLUT)::IRGC 67428-1	9967e362.0	124457	GSOR302787	Philippines	RDP2	trj	0.000208	0.999789	0	0	0	0	0
10.18730/5D84$	BALILLA GRANA GROSSA::IRGC 823-1	997c0d3b.0	121279	GSOR301985	Italy	RDP2	tej	0.999997	0	0	0	0	0	0
10.18730/5CSKD	PTB 9	99ab52cd.0	117564	GSOR301582	India	RDP2	ind3	0	0	0.033869	0	0.075628	0	0.890501
10.18730/5D68B	SCENTED RICE EDOMEN::IRGC 11342-1	99d33763.0	121219	GSOR301925	Japan	RDP2	tej	0.999997	0	0	0	0	0	0
10.18730/50KN4	IR 20::C1	99dc35c0.0	122090	GSOR302674	Philippines	RDP2	ind2	0	0	0.004065	0.946541	0	0	0.049392
10.18730/5CZHJ	KAL SHONI::IRGC 64780-1	9a5569b2.0	121004	GSOR301728	Bangladesh	RDP2	aus	0	0	0	0	0.98966	0.010338	0
10.18730/5DV8H	KIRIMINY::IRGC 69957-1	9a9187e6.0	124483	GSOR302813	Madagascar	RDP2	ind3	0	0	0.065461	0	0	0	0.934537
10.18730/5CW4M	BIRAIN 360::IRGC 6550-1	9b0fc0d3.0	120895	GSOR301641	Bangladesh	RDP2	ind3	0	0	0	0	0	0	0.999997
10.18730/5D5QZ	GULFROSE::IRGC 2052-1	9b328716.0	121202	GSOR301908	United States of America	RDP2	trj	0.210449	0.789549	0	0	0	0	0
10.18730/5DBR2	KORURING::IRGC 18021-1	9b4d0a80.0	121395	GSOR302101	Indonesia	RDP2	trj	0	0.999997	0	0	0	0	0
10.18730/5D4R0	KHAO NOI::IRGC 12945-1	9b5b0179.0	121171	GSOR301881	Lao People's Democratic Republic	RDP2	admixed-ind	0.001823	0	0	0.358896	0	0	0.639279
10.18730/50ATH	CIRAD 394::C1	9bdaf6eb.0	121728	GSOR302431	Madagascar	RDP2	trj	0.116259	0.872308	0.011431	0	0	0	0
10.18730/5DNSV	NDOWATU::IRGC 25239-1	9c00ac3a.0	121886	GSOR302584	Indonesia	RDP2	admixed-jap	0	0.546524	0	0.453473	0	0	0
10.18730/5D71U	78-48::IRGC 51498-1	9c62b49e.0	121244	GSOR301950	China	RDP2	ind1	0	0	0.990289	0	0.009709	0	0
10.18730/5DBNU	KOMOL BHOG::IRGC 77266-1	9c63ad54.0	121392	GSOR302098	Bangladesh	RDP2	ind3	0	0	0.003538	0	0.141045	0.010483	0.844933
10.18730/5D96Z	CI 7387-1::IRGC 3500-1	9cbb223a.0	121313	GSOR302019	China	RDP2	ind1	0	0	0.895166	0.084424	0.020408	0	0
10.18730/50C5Q	JAMAJIGI::C1	9ce034a1.0	121771	GSOR302474	Mali	RDP2	ind1	0	0	0.953133	0	0.017151	0	0.029714
10.18730/50BA~	HD 1-4::C1	9d1e93a6.0	121744	GSOR302447	France	RDP2	trj	0	0.999997	0	0	0	0	0
10.18730/5D6DG	TAK SIAH::IRGC 73126-1	9dd98930.0	121224	GSOR301930	Pakistan	RDP2	admixed	0.251154	0.084893	0.063854	0	0.345042	0.131001	0.124055
10.18730/5DJ2K	ARC 14500::IRGC 42957-1	9e44e293.0	121597	GSOR302303	India	RDP2	admixed-ind	0	0	0.304405	0.695593	0	0	0
10.18730/5CS2~	PADI HOJONG	9e686ce5.0	117547	GSOR301572	Indonesia	RDP2	ind2	0	0	0	0.897931	0	0	0.102066
10.18730/50N2C	KETAN MENAH::C1	9e6db356.0	122135	GSOR302701	Indonesia	RDP2	trj	0	0.999997	0	0	0	0	0
10.18730/5DDW~	PAE URA::IRGC 27321-1	9ef9cabb.0	121463	GSOR302169	Indonesia	RDP2	trj	0	0.999997	0	0	0	0	0
10.18730/5DVVU	CUT KEUREUSEK::IRGC 66540-1	9f25661e.0	124502	GSOR302832	Indonesia	RDP2	ind2	0.023491	0	0.028455	0.877187	0.070866	0	0
10.18730/5CRTS	NHTA 5	9f2f01a6.0	117539	GSOR301569	India	RDP2	admixed-jap	0.293144	0.666888	0	0	0	0.039966	0
10.18730/5CP4D	CO 25	9fc091eb.0	117453	GSOR301523*	India	RDP2	ind3	0	0	0.041888	0	0.106993	0	0.851117
10.18730/5DE22	Peek::IRGC 11821-1	9fc0cd56.0	121469	GSOR302175	Lao People's Democratic Republic	RDP2	admixed-jap	0.424022	0.575975	0	0	0	0	0
10.18730/5D720	78-67::IRGC 51496-1	9fc5a210.0	121245	GSOR301951	China	RDP2	admixed-ind	0	0	0.449687	0.550311	0	0	0
10.18730/5DAAY	HD 20::IRGC 6643-1	a015f601.0	121349	GSOR302055	Australia	RDP2	admixed-ind	0	0	0	0.369676	0	0.013537	0.616785
10.18730/50BJ4	IR 55419-04::C1	a053129e.0	121752	GSOR302455	Philippines	RDP2	ind2	0	0	0	0.996627	0.00337	0	0
10.18730/5DE88	POPONG::IRGC 13297-1	a078af6b.0	121475	GSOR302181	Malaysia	RDP2	trj	0	0.999997	0	0	0	0	0
10.18730/5D3N2	TELOVOLANA::IRGC 69969-1	a0c41ad0.0	121136	GSOR301852	Madagascar	RDP2	admixed-ind	0	0	0	0	0.396764	0	0.603234
10.18730/5DVDP	MOCHANGRA::IRGC 13758-1	a126ec91.0	124488	GSOR302818	India	RDP2	admixed-jap	0.363732	0.53499	0	0	0.017946	0.083331	0
10.18730/50G20	BABER::IRGC 33984-C1	a200a66f.0	121975	GSOR302648	India	RDP2	admixed-jap	0.707448	0.052717	0.239833	0	0	0	0
10.18730/5DC9K	LIGERITO (CORTO PUBESCENTE)::IRGC 19919-1	a23d8ef5.0	121412	GSOR302118	Colombia	RDP2	trj	0.07838	0.798153	0.031088	0	0.045384	0.046994	0
10.18730/5DH1Q	ER MO ZHAN::IRGC 68042-1	a25e989b.0	121564	GSOR302270	China	RDP2	admixed-ind	0	0	0.635028	0	0.364969	0	0
10.18730/5CRXW	OIRAN	a27c9268.0	117542	GSOR301570*	Japan	RDP2	admixed-jap	0.735446	0.264552	0	0	0	0	0
10.18730/5DDFM	NENG NAH::IRGC 78275-1	a27eecb6.0	121450	GSOR302156	Thailand	RDP2	admixed	0.72716	0	0	0	0	0.272838	0
10.18730/50C1K	IRAT 362::GERVEX 8712-C1	a302d3e9.0	121767	GSOR302470	Nicaragua	RDP2	trj	0	0.961932	0.038065	0	0	0	0
10.18730/5CYBH	HEENBALAWEE::IRGC 8942-1	a358fb3f.0	120966	GSOR301697	Sri Lanka	RDP2	aus	0.084187	0	0	0	0.857812	0.057999	0
10.18730/5DKCR	SAO::IRGC 61467-1	a36b3994.0	121639	GSOR302345	Liberia	RDP2	admixed	0.276453	0.104456	0.0778	0	0.220647	0.139094	0.18155
10.18730/50CAW	KETAN LUMBU::IRGC 17906-C1	a3843945.0	121776	GSOR302479	Indonesia	RDP2	trj	0.089654	0.910344	0	0	0	0	0
10.18730/5DDKR	NOVA 76::IRGC 53088-1	a3c1a15a.0	121454	GSOR302160	United States of America	RDP2	admixed-jap	0.371664	0.628334	0	0	0	0	0
10.18730/5DA2P	GBANTE::IRGC 16081-1	a4196842.0	121341	GSOR302047	Cote d'Ivoire	RDP2	trj	0	0.999997	0	0	0	0	0
10.18730/5DN24	BANG PRA::IRGC 22734-1	a494023e.0	121863	GSOR302561	Cambodia	RDP2	ind2	0	0	0	0.957127	0.042871	0	0
10.18730/50BDU	ILANG-ILANG::GERVEX 509-C1	a4d7d646.0	121747	GSOR302450	Korea, Republic of	RDP2	trj	0	0.999997	0	0	0	0	0
10.18730/5DTDV	BAKILIKINDA::IRGC 63121-1	a4e0e5ae.0	124456	GSOR302786	Zimbabwe	RDP2	trj	0	0.996524	0.003474	0	0	0	0
10.18730/50D7M	PCT 4\SA\4\1>1076-2-4-1-5::C1	a51b2a39.0	121805	GSOR302508	Colombia	RDP2	trj	0	0.853313	0	0.146685	0	0	0
10.18730/5CNN=	BASMATI LAMO	a5206245.0	117438	GSOR301513	Nepal	RDP2	aro	0	0	0	0	0	0.999997	0
10.18730/4WZHS	FR 13 A	a5a2f255.0	117267	GSOR301501	India	RDP2	aus	0	0	0	0	0.952112	0	0.047885
10.18730/50EGR	WAS 169-B-B-4-2-1::C1	a5ef5ab7.0	121846	GSOR302544	Senegal	RDP2	ind2	0	0	0.007071	0.987947	0	0.00498	0
10.18730/5DVNY	SIRIBU RIBU::IRGC 25791-1	a5f000cd.0	124496	GSOR302826	Indonesia	RDP2	ind2	0	0	0.116978	0.770591	0	0.112429	0
10.18730/5D0FB	LAL BAGDAR::IRGC 77272-1	a6134210.0	121034	GSOR301756	Bangladesh	RDP2	ind3	0	0	0	0	0	0	0.999997
10.18730/5DHG1	PRETO REGADO 142::IRGC 65724-1	a628fcf6.0	121579	GSOR302285	Morocco	RDP2	tej	0.999997	0	0	0	0	0	0
10.18730/50CG$	KYEEMA::GERVEX 1656-C1	a63aa2c0.0	121782	GSOR302485	Australia	RDP2	trj	0.198477	0.801521	0	0	0	0	0
10.18730/50ASG	CIRAD 392::C1	a64300f9.0	121727	GSOR302430	Madagascar	RDP2	trj	0.122347	0.803851	0	0.024445	0.049356	0	0
10.18730/5D797	ANDIKULAN::IRGC 7738-1	a65ecc2d.0	121252	GSOR301958	Sri Lanka	RDP2	aus	0	0.046267	0	0	0.862649	0.086293	0.00479
10.18730/5CP4D	CO 25	a6d8f1fd.0	117453	GSOR301523*	India	RDP2	ind3	0	0	0.046122	0	0.110696	0	0.843181
10.18730/5DNRT	MAHUDU KIRIYAL::IRGC 40844-1	a6e508e5.0	121885	GSOR302583	Sri Lanka	RDP2	admixed-ind	0	0	0.086973	0	0.167396	0	0.745629
10.18730/5D52A	SURJA MUKHI::IRGC 35166-1	a7398760.0	121181	GSOR301887	India	RDP2	aus	0	0	0	0	0.999997	0	0
10.18730/5D6VY	KAMOZ::IRGC 67019-1	a7596568.0	121238	GSOR301944	Pakistan	RDP2	aus	0	0	0	0	0.885179	0.114819	0
10.18730/5CR76	LAGEADO	a781e5d1.0	117520	GSOR301557*	Brazil	RDP2	ind2	0	0	0	0.983789	0.016209	0	0
10.18730/5D26X	PSBRC 18::IRGC 117375-1	a79461d6.0	121089	GSOR301809	Philippines	RDP2	ind2	0	0	0	0.986574	0	0.013423	0
10.18730/5D39V	SOMIMADAMO::IRGC 69044-1	a7ba1ad9.0	121124	GSOR301841	Madagascar	RDP2	ind3	0.010342	0	0	0	0.108894	0	0.880761
10.18730/5DA9X	HATAKINUMOCHI::IRGC 73034-1	a7e6bc0f.0	121348	GSOR302054	Ethiopia	RDP2	admixed-jap	0.295623	0.622299	0	0.069855	0.012222	0	0
10.18730/5D8YQ	CALROSE::IRGC 1809-1	a85f295d.0	121305	GSOR302011	United States of America	RDP2	tej	0.900372	0.099626	0	0	0	0	0
10.18730/5D0VQ	MADHABSAIL 741::IRGC 29374-1	a8cecc0d.0	121046	GSOR301768	Bangladesh	RDP2	aus	0	0	0	0	0.999997	0	0
10.18730/5CNQ0	CANA ROXA	a9272c91.0	117440	GSOR301515	Brazil	RDP2	trj	0	0.999997	0	0	0	0	0
10.18730/5CPX1	GIE 57	a956de76.0	117478	GSOR301539*	Viet Nam	RDP2	admixed-ind	0	0	0.400827	0	0	0	0.599171
10.18730/50T1Q	WAS 55-B-B-2-1-2-5::C1	a9c0d5ac.0	122295	GSOR302742	Senegal	RDP2	ind2	0	0	0.224584	0.775414	0	0	0
10.18730/5D753	AKAMAI::IRGC 30318-1	a9ca5363.0	121248	GSOR301954	Japan	RDP2	tej	0.999997	0	0	0	0	0	0
10.18730/5DMS*	WIR 16::IRGC 51557-1	a9fafe8d.0	121687	GSOR302390	Uzbekistan	RDP2	admixed-jap	0.669656	0.079675	0	0.072886	0.086661	0.091121	0
10.18730/5D051	KIRIMURUNGA::IRGC 15585-1	aa6cd0c1.0	121024	GSOR301747	Sri Lanka	RDP2	ind3	0	0	0.036424	0	0.132017	0	0.831558
10.18730/50T0P	WAS 50-B-B-24-4-2-1::C1	aadd5332.0	122294	GSOR302741	Senegal	RDP2	ind2	0	0	0.181349	0.787934	0.027782	0	0.002934
10.18730/509VQ	HONDURAS::GERVEX 529-C1	aaddf7f6.0	121697	GSOR302400	Spain	RDP2	trj	0	0.999997	0	0	0	0	0
10.18730/5DGXK	BHADOIA 685::IRGC 6551-1	ab4a346a.0	121560	GSOR302266	Bangladesh	RDP2	admixed-ind	0	0.020182	0.261059	0.357213	0.100803	0	0.260741
10.18730/5CWX8	CROSS 4-244::IRGC 45336-1	abc6960f.0	120920	GSOR301663	India	RDP2	aus	0.162055	0	0	0	0.837942	0	0
10.18730/5DDV*	P 660::IRGC 28134-1	ac6f5be2.0	121462	GSOR302168	Pakistan	RDP2	admixed-ind	0	0	0	0	0.5008	0	0.499197
10.18730/5D24V	PINURSIGI::IRGC 26889-1	aca14ce9.0	121087	GSOR301807	Philippines	RDP2	admixed-ind	0	0	0.241249	0.263754	0	0.019375	0.47562
10.18730/5DAWB	IRI 365::IRGC 69339-1	ada99965.0	121367	GSOR302073	Korea, Republic of	RDP2	tej	0.999997	0	0	0	0	0	0
10.18730/5D9WG	ETYM::IRGC 36148-1	add976cd.0	121335	GSOR302041	Union of Soviet Socialist Republics (Former)	RDP2	aus	0	0.019494	0	0	0.980504	0	0
10.18730/5DGRE	ZHEN JIANG 2::IRGC 53439-1	addc58a4.0	121555	GSOR302261	China	RDP2	ind1	0	0	0.999997	0	0	0	0
10.18730/5D3G$	SUTHUWEE::IRGC 8915-1	ae012399.0	121131	GSOR301848	Sri Lanka	RDP2	admixed-ind	0	0	0.126438	0	0.098088	0.028801	0.746672
10.18730/5CZRS	KARAYAL::IRGC 51001-1	ae03e236.0	121011	GSOR301735	Sri Lanka	RDP2	ind3	0	0	0.013948	0	0.072451	0	0.913599
10.18730/5CMYC	ASWINA	ae1b82e6.0	117281	GSOR301504	Bangladesh	RDP2	admixed-ind	0	0	0	0.072406	0.19932	0	0.728272
10.18730/5D6Y~	62-667::IRGC 15147-1	ae1f0e2f.0	121241	GSOR301947	Cote d'Ivoire	RDP2	trj	0.041501	0.850637	0	0.031102	0.04705	0.029709	0
10.18730/5DBFY	KHAO' MUM::IRGC 78259-1	af41e04c.0	121386	GSOR302092	Thailand	RDP2	admixed-jap	0.389996	0.610002	0	0	0	0	0
10.18730/50B1R	EARLY MUTANT IAC 165::GERVEX 8508-C1	afaa60ca.0	121735	GSOR302438	Brazil	RDP2	trj	0	0.982787	0	0	0	0	0.017211
10.18730/5DP2U	AGIR JAIL BIROI::IRGC 66763-1	afc2c689.0	121895	GSOR302593*	Bangladesh	RDP2	ind3	0	0	0.004142	0	0	0	0.995856
10.18730/5D1F6	NCS 130::IRGC 51879-1	b03c81bb.0	121066	GSOR301787	India	RDP2	ind3	0	0	0	0	0	0.038148	0.961849
10.18730/50M3J	IR 65907-173-1-B::C1	b0565558.0	122104	GSOR302685	Philippines	RDP2	trj	0	0.841646	0	0.158351	0	0	0
10.18730/5D1C3	NAN TE 113::IRGC 70345-1	b07942ab.0	121063	GSOR301784	China	RDP2	admixed-ind	0	0	0.654412	0	0	0	0.345586
10.18730/5DP85	BEKASAKA 158::IRGC 68361-1	b07a5ebd.0	121901	GSOR302599	Madagascar	RDP2	admixed-ind	0	0.059044	0	0	0.315221	0	0.625734
10.18730/5DHJ3	SANHYANG DAEME::IRGC 2245-1	b0a4723c.0	121581	GSOR302287	Korea, Republic of	RDP2	admixed-jap	0.309855	0.661849	0	0	0	0.028295	0
10.18730/5DAF=	HOMURA 8::IRGC 5388-1	b1032d17.0	121354	GSOR302060	Japan	RDP2	tej	0.999997	0	0	0	0	0	0
10.18730/50E19	TORIO::GERVEX 1333-C1	b1b06a70.0	121831	GSOR302529	Portugal	RDP2	admixed-jap	0.725979	0.274018	0	0	0	0	0
10.18730/5D32M	SHIRKATI::IRGC 14528-1	b1d2a9e0.0	121117	GSOR301835	Afghanistan	RDP2	aus	0	0.027167	0	0	0.952717	0	0.020113
10.18730/5D9J6	DJULAI::IRGC 17544-1	b1e24184.0	121325	GSOR302031	Indonesia	RDP2	ind2	0.005137	0	0	0.969181	0.02568	0	0
10.18730/5D1XM	PAWHTUN::IRGC 33562-1	b226d714.0	121080	GSOR301800	Myanmar	RDP2	admixed-ind	0	0	0	0.295272	0	0	0.704726
10.18730/5D8NE	BREVIARISTATA (RAIA)::IRGC 3189-1	b22c7909.0	121296	GSOR302002	Portugal	RDP2	admixed-jap	0.662245	0.33368	0	0	0	0.004073	0
10.18730/5DCR$	MATAHAMBRE::IRGC 53200-1	b24c2e19.0	121427	GSOR302133	Cuba	RDP2	trj	0	0.999997	0	0	0	0	0
10.18730/5D8TK	C 8434::IRGC 13496-1	b25f861d.0	121301	GSOR302007	Papua New Guinea	RDP2	trj	0	0.999997	0	0	0	0	0
10.18730/5D9TE	EDOGAWA::IRGC 74468-1	b308ee1b.0	121333	GSOR302039	Japan	RDP2	admixed-jap	0.362542	0.586153	0	0	0	0.051303	0
10.18730/5DPSP	KETAN GONDOMONO::IRGC 16449-1	b3179659.0	121918	GSOR302616	Indonesia	RDP2	trj	0.107823	0.803104	0.056358	0	0.032713	0	0
10.18730/5D01$	KHAO PON::IRGC 48114-1	b33995e3.0	121020	GSOR301743	Thailand	RDP2	ind3	0	0	0.201228	0	0	0	0.79877
10.18730/5DFYS	TX 10438::IRGC 117035-1	b35ef751.0	121529	GSOR302235	United States of America	RDP2	trj	0	0.999997	0	0	0	0	0
10.18730/5DPWS	KUMDIN::IRGC 74756-1	b41ea6b3.0	121921	GSOR302619	India	RDP2	ind3	0	0	0	0	0	0	0.999997
10.18730/5DEAA	PULUT SAMPAKA::IRGC 27428-1	b4b4df33.0	121477	GSOR302183	Indonesia	RDP2	ind2	0	0	0.013794	0.936613	0	0	0.049591
10.18730/5D8HA	BOTPA BARA::IRGC 62162-1	b528a0ac.0	121292	GSOR301998	Bhutan	RDP2	admixed-jap	0.418013	0.581985	0	0	0	0	0
10.18730/5DT6M	CENTA A 5::IRGC 116966-1	b540a8fc.0	124449	GSOR302780	El Salvador	RDP2	ind2	0	0.000337	0.067681	0.93198	0	0	0
10.18730/50CQ4	M 203::GERVEX 1664-C1	b61072f8.0	121789	GSOR302492	United States of America	RDP2	tej	0.773914	0.226083	0	0	0	0	0
10.18730/5DKP$	VILLAGUAY P A::IRGC 117259-1	b636ae41.0	121649	GSOR302355	Argentina	RDP2	admixed-jap	0.291361	0.674641	0	0	0	0	0.033996
10.18730/52SQT	JENGAR::IRGC 59027-C1	b6692a5b.0	124398	GSOR302762	Nepal	RDP2	ind3	0	0	0	0	0.029304	0	0.970694
10.18730/5CW8R	BOILAN::IRGC 49022-1	b67e42b8.0	120899	GSOR301643	Bangladesh	RDP2	aus	0	0	0	0	0.999997	0	0
10.18730/5DPHE	GEMBEL::IRGC 35274-1	b68fc524.0	121910	GSOR302608	Indonesia	RDP2	trj	0	0.999997	0	0	0	0	0
10.18730/509YT	63-104::IRGC 15100-C1	b77b92ec.0	121700	GSOR302403*	Cote d'Ivoire	RDP2	trj	0	0.999997	0	0	0	0	0
10.18730/52SFJ	FR 13 A::IRGC 6144-C1	b7c2bd90.0	124390	GSOR302757	India	RDP2	aus	0	0	0	0	0.945194	0	0.054803
10.18730/50A1X	ALAN::GERVEX 1642-C1	b8022233.0	121703	GSOR302406*	United States of America	RDP2	trj	0.017282	0.932426	0	0.029286	0	0.021005	0
10.18730/5DMMV	SIPULUT BRASTAGI::IRGC 25759-1	b91c909a.0	121682	GSOR302385	Indonesia	RDP2	trj	0.05693	0.939948	0.00312	0	0	0	0
10.18730/50E9H	VARY VATO 154::GERVEX 5429-C1	b95ce243.0	121839	GSOR302537	Madagascar	RDP2	ind3	0	0	0	0	0.122564	0	0.877433
10.18730/5CWEY	CAMPONI SML::IRGC 50640-1	b961cc90.0	120905	GSOR301648	Surinam	RDP2	admixed-ind	0.104052	0	0.194343	0.442346	0	0.021423	0.237836
10.18730/50NQ~	MACAN BINUNDOK::IRGC 8245-C1	b9664b3f.0	122156	GSOR302703	Philippines	RDP2	admixed-ind	0	0	0.324824	0	0	0	0.675174
10.18730/5DMQY	VARY LAVA::IRGC 386-1	ba0e5693.0	121685	GSOR302388	Madagascar	RDP2	trj	0	0.934705	0	0	0.065293	0	0
10.18730/5EN1W	PLE SEET SEE::IRGC 66745-1	ba4052aa.0	127023	NA	Thailand	RDP2	admixed-jap	0.432529	0.541984	0	0	0.025485	0	0
10.18730/50T2R	WAS 57-B-B-3-1-4-6::C1	babb1203.0	122296	GSOR302743	Senegal	RDP2	ind2	0	0	0	0.999997	0	0	0
10.18730/5CWDX	BYAT KYAR::IRGC 33004-1	bada3969.0	120904	GSOR301647	Myanmar	RDP2	ind3	0	0	0.223799	0	0	0	0.776198
10.18730/5D12Y	MG 2::IRGC 79837-1	bc3193ab.0	121053	GSOR301774	Brazil	RDP2	ind2	0	0	0.075623	0.862546	0.042291	0.019538	0
10.18730/5DCFS	MADHURI::IRGC 67730-1	bc38c3cf.0	121418	GSOR302124	India	RDP2	admixed-ind	0	0.000368	0.179442	0.288589	0	0	0.531599
10.18730/5DC0A	L 4-32::IRGC 13402-1	bc3dcd2c.0	121403	GSOR302109	Romania	RDP2	tej	0.999997	0	0	0	0	0	0
10.18730/5CW2J	BG 34-11::IRGC 15782-1	bc700e39.0	120893	GSOR301639	Sri Lanka	RDP2	admixed-ind	0	0	0.32089	0.613521	0.065587	0	0
10.18730/5DG8=	WATARIBUNE::IRGC 2455-1	bc730b70.0	121539	GSOR302245	Japan	RDP2	admixed-jap	0.5263	0.473698	0	0	0	0	0
10.18730/5D8B4	BEN DI HONG KE NUO::IRGC 70065-1	bc8629dd.0	121286	GSOR301992	China	RDP2	tej	0.999997	0	0	0	0	0	0
10.18730/5D0TP	MA WAINE OHN::IRGC 33357-1	bcd95bfa.0	121045	GSOR301767	Myanmar	RDP2	admixed-ind	0	0	0	0.375281	0	0	0.624716
10.18730/50BSB	IR 71676-90-2-2::C1	bce60c1a.0	121759	GSOR302462	Philippines	RDP2	ind2	0	0	0.082839	0.917159	0	0	0
10.18730/5DFD8	SU WON::IRGC 2396-1	bcea78dd.0	121512	GSOR302218	Korea, Republic of	RDP2	admixed-jap	0.650483	0.349515	0	0	0	0	0
10.18730/5DTJ*	IMMARANG::IRGC 44455-1	bd119a75.0	124461	GSOR302791	Philippines	RDP2	trj	0.0273	0.972697	0	0	0	0	0
10.18730/5D0B7	Khao ea long::IRGC 29781-1	bda42cef.0	121030	GSOR301753	Lao People's Democratic Republic	RDP2	admixed-ind	0	0	0.011985	0.259082	0	0	0.728931
10.18730/50B0Q	DIXIEBELLE::GERVEX 1649-C1	bdc4ff2b.0	121734	GSOR302437	United States of America	RDP2	trj	0	0.890904	0	0.109094	0	0	0
10.18730/5DPNJ	INDIO::IRGC 116998-1	be0d0ee1.0	121914	GSOR302612	France	RDP2	admixed-jap	0.316265	0.683733	0	0	0	0	0
10.18730/5CPDP	DAWASAM (RED)	be2b0b83.0	117462	GSOR301531	Bhutan	RDP2	admixed-jap	0.412525	0.486262	0	0.00182	0	0.099391	0
10.18730/5DNHK	H 4::IRGC 8961-1	be74ca99.0	121878	GSOR302576	Sri Lanka	RDP2	ind2	0	0	1.8e-05	0.818182	0.068003	0	0.113797
10.18730/5CTB0	TEPI BORO	be814f56.0	117588	GSOR301592	Bangladesh	RDP2	aus	0	0	0	0	0.999997	0	0
10.18730/5D7FD	ARC 11871::IRGC 40982-1	bea7cbcf.0	121258	GSOR301964	India	RDP2	ind3	0	0	0	0	0	0	0.999997
10.18730/5CYJR	HUA KE ZAO::IRGC 76598-1	bf19b73d.0	120973	GSOR301704	China	RDP2	ind1	0.002948	0	0.994854	0.002196	0	0	0
10.18730/5DHM5	TOS 724::IRGC 11108-1	bf3633e6.0	121583	GSOR302289	United States of America	RDP2	trj	0.150941	0.849057	0	0	0	0	0
10.18730/50M6N	IR 66421-105-1-1::C1	bf8a3e1d.0	122107	GSOR302688	Philippines	RDP2	trj	0.045251	0.860289	0.000204	0.008028	0.012517	0.000254	0.073458
10.18730/5DP1=	11-049::IRGC 36400-1	bfe078cd.0	121894	GSOR302592*	Sri Lanka	RDP2	ind2	0	0	0	0.847752	0	0	0.152246
10.18730/50A2Y	ANTONI::GERVEX 737-C1	c0388dd7.0	121704	GSOR302407*	Bulgaria	RDP2	tej	0.999997	0	0	0	0	0	0
10.18730/5EKBB	GWA NGASEIN	c0847e25.0	126350	NA	Myanmar	RDP2	ind3	0	0	0	0	0	0	0.999997
10.18730/5DH5V	KIUKI 46::IRGC 2486-1	c08a700a.0	121568	GSOR302274	Japan	RDP2	tej	0.880072	0.015049	0	0.029872	0.04647	0.028536	0
10.18730/5D6WZ	1037::IRGC 57550-1	c095319d.0	121239	GSOR301945	Hungary	RDP2	tej	0.855835	0.040967	0	0	0.057563	0.045634	0
10.18730/50F36	SA TANG::IRGC 29676-C1	c10dc5f6.0	121944	GSOR302642	Lao People's Democratic Republic	RDP2	admixed-jap	0.287909	0.583784	0.056083	0	0.072223	0	0
10.18730/5DAGU	HONGJEONG::IRGC 73052-1	c111198a.0	121355	GSOR302061	Korea, Republic of	RDP2	tej	0.995281	0	0	0	0	0.004717	0
10.18730/5D1YN	PERLA::IRGC 117021-1	c1784ffd.0	121081	GSOR301801	Cuba	RDP2	ind2	0	0	0	0.896471	0.056933	0.046593	0
10.18730/5CXR=	E ZI 124::IRGC 70215-1	c1feb57b.0	120947	GSOR301679	China	RDP2	ind2	0.007213	0	0.076597	0.8726	0.043589	0	0
10.18730/5EN6~	UPRB 49::IRGC 44223-1	c24e8d0b.0	127028	NA	India	RDP2	admixed	0	0.093244	0	0	0.633257	0.268539	0.004959
10.18730/54G0R	WASSA::C1	c3150884.0	127009	NA	Mali	RDP2	ind2	0	0	0	0.999555	0	0	0.000442
10.18730/52SNR	IR 62266-42-6-2::C1	c329b56b.0	124396	GSOR302760	Philippines	RDP2	ind2	0	0	0.066254	0.850462	0.083282	0	0
10.18730/5DETT	SAMPOG::IRGC 71609-1	c330d53d.0	121493	GSOR302199	Malaysia	RDP2	admixed-jap	0	0.505597	0.009568	0	0	0	0.484834
10.18730/50A8U	BAHIA::GERVEX 512-C1	c339ae6b.0	121710	GSOR302413	Spain	RDP2	tej	0.999997	0	0	0	0	0	0
10.18730/5DQB3	SUNTING BEUREUNYEN::IRGC 66676-1	c35a8e46.0	121936	GSOR302634	Indonesia	RDP2	ind2	0	0	0.000103	0.918006	0	0	0.081889
10.18730/5JCXG	TUMO TUMO::IRGC 71641-2	c3a0f7fe.0	135805	NA	Malaysia	RDP2	admixed-jap	0	0.540068	0.45993	0	0	0	0
10.18730/5DAJ1	HU SHAN NUO::IRGC 59673-1	c3b10bc8.0	121357	GSOR302063	China	RDP2	tej	0.986461	0	0	0	0	0.013537	0
10.18730/5D90S	CERNYJ::IRGC 36144-1	c3b20632.0	121307	GSOR302013	Union of Soviet Socialist Republics (Former)	RDP2	admixed-jap	0.6266	0.087294	1e-06	0.093995	0.104679	0.087431	1e-06
10.18730/5D7SQ	ARIETE::IRGC 84103-1	c3d09289.0	121268	GSOR301974	Italy	RDP2	tej	0.888065	0.111933	0	0	0	0	0
10.18730/5DMXU	IM 16	c400d660.0	121691	GSOR302394	Burkina Faso	RDP2	ind3	0	0	0	0.021365	0.00109	0	0.977543
10.18730/5DG6~	WAB 368-B-1-H1-HB::IRGC 117359-1	c411a1bd.0	121537	GSOR302243	Cote d'Ivoire	RDP2	trj	0	0.969819	0	0.030178	0	0	0
10.18730/5DD27	MOMOKDO::IRGC 73062-1	c43aa79c.0	121437	GSOR302143	Korea, Republic of	RDP2	admixed	0.683609	0	0	0.046686	0.031411	0	0.238294
10.18730/5DKV2	ARC 10021::IRGC 20649-1	c448006d.0	121657	GSOR302360*	India	RDP2	admixed-jap	0.203353	0.647818	0.037918	0	0	0.110909	0
10.18730/5D2SB	SAFED MACAN::IRGC 74775-1	c4b1ffcf.0	121108	GSOR301827	India	RDP2	aus	0	0	0	0	0.993073	0.006924	0
10.18730/5EMNG	CHAMPA TONG 54::IRGC 30238-1	c4e20dc8.0	127011	NA	Thailand	RDP2	admixed-ind	0	0	0	0.536247	0	0.030336	0.433415
10.18730/50CN2	LUDAN::IRGC 64189-C1	c5065b98.0	121787	GSOR302490	Philippines	RDP2	trj	0	0.99898	0	0	0	0.001018	0
10.18730/50C9V	KETAN KONIR::IRGC 43444-C1	c50a6179.0	121775	GSOR302478	Indonesia	RDP2	trj	0.020853	0.979145	0	0	0	0	0
10.18730/5CSE8	PETA	c51aa555.0	117559	GSOR301577	Indonesia	RDP2	ind2	0	0	0	0.999997	0	0	0
10.18730/5DQG8	YN 2484-507-21::IRGC 117364-1	c52e90d8.0	121941	GSOR302639	Myanmar	RDP2	ind2	0	0.015167	0.120805	0.826406	0	0.037621	0
10.18730/5D92V	CHANGYOUNG 7::IRGC 82284-1	c54cc672.0	121309	GSOR302015	Korea, Republic of	RDP2	tej	0.999997	0	0	0	0	0	0
10.18730/5DCBN	M 201::IRGC 76308-1	c6a28e9a.0	121414	GSOR302120	United States of America	RDP2	tej	0.827381	0	0	0.144589	0	0.028028	0
10.18730/50CK0	LOHAMBITRO 224::GERVEX 5144-C1	c6ed0a6f.0	121785	GSOR302488	Madagascar	RDP2	ind3	0	0.059619	0	0	0.11606	0	0.824319
10.18730/5CX1C	DA 5::IRGC 5855-1	c7247a65.0	120924	GSOR301664	Bangladesh	RDP2	ind3	0	0	0.000206	0	0	0	0.999792
10.18730/5DHWD	IR 5	c7379ee6.0	121591	GSOR302297	Philippines	RDP2	ind2	0	0	0	0.999997	0	0	0
10.18730/5EMMF	DHAN::IRGC 3681-1	c73dddeb.0	127010	NA	India	RDP2	aus	0	0	0	0	0.999997	0	0
10.18730/5D870	BAN ZHONG HANG::IRGC 59435-1	c7913661.0	121282	GSOR301988	China	RDP2	tej	0.99755	0	0.002448	0	0	0	0
10.18730/54FTJ	NEP HOA VANG::IRGC 40748-C1	c8349b51.0	127003	NA	Viet Nam	RDP2	tej	0.882159	0	0	0	0	0.117839	0
10.18730/5D4GX	ZAO SHOU 691-11::IRGC 70447-1	c86d6702.0	121163	GSOR301875	China	RDP2	ind1	0	0	0.999997	0	0	0	0
10.18730/50EBK	VIETNAM 2::C1	c87aa39c.0	121841	GSOR302539	Viet Nam	RDP2	admixed-jap	0.54272	0.434093	0	0	0	0.023185	0
10.18730/5D85=	BALILLA::IRGC 6473-1	c87be487.0	121280	GSOR301986	Tunisia	RDP2	tej	0.999997	0	0	0	0	0	0
10.18730/5DFPH	TA SHUA::IRGC 4266-1	c8fc9010.0	121521	GSOR302227	China	RDP2	admixed-ind	0	0.026588	0.398855	0.307637	0	0	0.266918
10.18730/5DNEG	BORUBI::IRGC 25181-1	c949dc7c.0	121875	GSOR302573	Indonesia	RDP2	trj	0	0.999997	0	0	0	0	0
10.18730/5D7DB	ARC 11414::IRGC 21375-1	c9e82c6b.0	121256	GSOR301962	India	RDP2	admixed-jap	0.303573	0.601446	0.034241	0	0.060739	0	0
10.18730/5DHQ8	WIR 617::IRGC 51580-1	ca2d28f0.0	121586	GSOR302292	Azerbaijan	RDP2	tej	0.999997	0	0	0	0	0	0
10.18730/5DTCT	ARC 12541::IRGC 22134-1	cab2fe46.0	124455	GSOR302785*	India	RDP2	admixed-jap	0.292245	0.688611	0.019142	0	0	0	0
10.18730/5D658	PR 304::IRGC 1635-1	cb06b36a.0	121216	GSOR301922	Puerto Rico	RDP2	trj	0	0.999997	0	0	0	0	0
10.18730/5DM18	GAJPATI::IRGC 58981-1	cb0723a4.0	121663	GSOR302366	Nepal	RDP2	ind3	0	0	0.000296	0	0	0	0.999702
10.18730/5DG0V	ULE::IRGC 19166-1	cb0c4d54.0	121531	GSOR302237	Indonesia	RDP2	trj	0.026409	0.899217	0.032743	0	0	0.041629	0
10.18730/50SG6	VARY MALADY::GERVEX 8325-C1	cb12ee94.0	122278	GSOR302727	Madagascar	RDP2	trj	0.007093	0.992905	0	0	0	0	0
10.18730/5DJ9T	CAU HAI PHONG::IRGC 60642-1	cbd8bb9a.0	121604	GSOR302310	Viet Nam	RDP2	admixed-ind	0	0	0.411835	0.154532	0	0	0.433631
10.18730/5JB2Z	D 2-22::IRGC 30938-2	cc12ca1b.0	135746	NA	Liberia	RDP2	admixed-ind	0	0.065929	0.3303	0.348316	0.009722	0.00247	0.243263
10.18730/5D8VM	CAIAPO::IRGC 116962-1	cc58799c.0	121302	GSOR302008	Brazil	RDP2	trj	0.03289	0.889138	0	0	0	0.07797	0
10.18730/5D7MJ	ARC 15027::IRGC 43043-1	cc8e7019.0	121263	GSOR301969	India	RDP2	admixed-ind	0	0	0.268676	0	0	0	0.731322
10.18730/52SBE	DHOLA AMAN::IRGC 8341-C1	cce3901c.0	124386	GSOR302754	Bangladesh	RDP2	ind3	0	0	0	0	0	0	0.999997
10.18730/5CYHQ	HONG ZUI ZAO::IRGC 68090-1	cd0832b9.0	120972	GSOR301703	China	RDP2	ind1	0	0.026833	0.973165	0	0	0	0
10.18730/5DBS3	KPOGON::IRGC 30467-1	cd33864f.0	121396	GSOR302102	Liberia	RDP2	trj	0	0.963119	0	0	0.026137	0.010741	0
10.18730/5DGH7	WU KE NUO::IRGC 59990-1	cd98441c.0	121548	GSOR302254	China	RDP2	tej	0.999997	0	0	0	0	0	0
10.18730/5DH6W	L 201::IRGC 51099-1	cd9a7003.0	121569	GSOR302275	United States of America	RDP2	trj	0.032326	0.809322	0	0	0	0	0.15835
10.18730/5DAT9	IRAT 170::IRGC 64850-1	cd9e2376.0	121365	GSOR302071	Cote d'Ivoire	RDP2	trj	0	0.999997	0	0	0	0	0
10.18730/5DKHX	TAINUNG 29::IRGC 65309-1	cda1ae58.0	121644	GSOR302350	Taiwan	RDP2	tej	0.999997	0	0	0	0	0	0
10.18730/5D3M1	TAOTHABI::IRGC 13746-1	ce24c687.0	121135	GSOR301851	India	RDP2	aus	0	0	0	0	0.999997	0	0
10.18730/5DTAR	DINUNGGIT (K PUTI)::IRGC 74606-1	ce40e92e.0	124453	GSOR302783	Philippines	RDP2	trj	0	0.997134	0	0	0	0.002863	0
10.18730/5DAR7	INUWAY::IRGC 67437-1	ce609ee5.0	121363	GSOR302069	Philippines	RDP2	trj	0.042871	0.818776	0.034518	0	0.055251	0.048583	0
10.18730/5D669	QING KE ZAO 1::IRGC 67261-1	ce7eb496.0	121217	GSOR301923	China	RDP2	ind1	0.005164	0	0.994834	0	0	0	0
10.18730/5DPGD	GANDASALA::IRGC 49653-1	d00521f4.0	121909	GSOR302607	India	RDP2	aro	0	0	0	0	0	0.999997	0
10.18730/5DD5A	MUSSATAREM::IRGC 32321-1	d02dfe4e.0	121440	GSOR302146	Iran	RDP2	aro	0	0	0	0	0.017104	0.982893	0
10.18730/5DF61	SSAL BYEO 2::IRGC 19868-1	d0494145.0	121505	GSOR302211	Korea, Republic of	RDP2	tej	0.999997	0	0	0	0	0	0
10.18730/5DHH2	RIENALDO BERZANO::IRGC 3230-1	d0af3af6.0	121580	GSOR302286	Turkey	RDP2	admixed-jap	0.696292	0.182806	0.026992	0	0	0.093909	0
10.18730/5DEQQ	SACIA 4 (JISUNU)::IRGC 117028-1	d0bf7f1a.0	121490	GSOR302196	Bolivia	RDP2	trj	0.071127	0.750422	0	0	0	0	0.178449
10.18730/5DPQM	JUMA 58::IRGC 117010-1	d0c152b0.0	121916	GSOR302614	Dominican Republic	RDP2	ind2	0	0	0.015684	0.983365	0.00095	0	0
10.18730/5D6FJ	TIE SI WU::IRGC 59930-1	d10e2929.0	121226	GSOR301932	China	RDP2	tej	0.983053	0	0	0.016945	0	0	0
10.18730/5D6NR	DHOLI BORO::IRGC 27513-2	d1b2db53.0	121232	GSOR301938	Bangladesh	RDP2	aus	0	0	0	0	0.999542	0.000456	0
10.18730/5DMFP	PL 3231::IRGC 62891-1	d201f62a.0	121677	GSOR302380	China	RDP2	admixed	0.693175	0.007829	0.255044	0	0.04395	0	0
10.18730/54FZQ	TELOVOLANA 177::GERVEX 8391-C1	d225a930.0	127008	NA	Madagascar	RDP2	admixed	0	0.262636	0	0	0.181645	0	0.555718
10.18730/5DN9B	TANGKAI ROTAN::IRGC 31-1	d2322ff7.0	121870	GSOR302568	Malaysia	RDP2	ind2	0	0	0	0.949789	0	0	0.050209
10.18730/5DFSM	TOS 10483::IRGC 56723-1	d241d0cb.0	121524	GSOR302230	Guinea-Bissau	RDP2	trj	0	0.985218	0	0.007203	0	0.007577	0
10.18730/5DNFH	D 4-136::IRGC 31051-1	d2a73c99.0	121876	GSOR302574	Liberia	RDP2	trj	0	0.99525	0	0	0	0.004748	0
10.18730/5D5Z2	MERCURY::IRGC 77141-1	d2d89b16.0	121210	GSOR301916	United States of America	RDP2	admixed-jap	0.453843	0.546155	0	0	0	0	0
10.18730/5D0SN	MA GU ZI HE::IRGC 68212-1	d2dd5d08.0	121044	GSOR301766	China	RDP2	admixed-ind	0	0	0.439419	0	0	0	0.560578
10.18730/5D095	KUMBI::IRGC 752-1	d3810214.0	121028	GSOR301751	China	RDP2	ind3	0	0	0.230045	0	0	0	0.769952
10.18730/5EN4Z	TOS 7564::IRGC 47017-1	d38fc026.0	127026	NA	Cote d'Ivoire	RDP2	admixed	0.219187	0.126087	0.070244	0.120856	0.233571	0.148613	0.081443
10.18730/5EK99	DANGREY	d39ab13b.0	126348	NA	Bhutan	RDP2	admixed-jap	0.429173	0.505336	0	0	0	0.065489	0
10.18730/52S8B	C 4-63 G::IRGC 16331-C1	d3eeb956.0	124383	GSOR302753	Philippines	RDP2	ind2	0	0	0	0.999997	0	0	0
10.18730/5DPDA	CT 9993-5-10-1-M::IRGC 116974-1	d45d02c6.0	121906	GSOR302604	Colombia	RDP2	admixed-jap	0.080447	0.743296	0.176255	0	0	0	0
10.18730/5DJH$	EL PASO L 227::IRGC 116979-1	d494ff24.0	121612	GSOR302318	Uruguay	RDP2	admixed-ind	0	0	0	0.546664	0.156311	0.063854	0.23317
10.18730/5D603	MIKHUDEB::IRGC 25892-1	d4ba0ebd.0	121211	GSOR301917*	Bangladesh	RDP2	trj	0.223209	0.776789	0	0	0	0	0
10.18730/5CQNS	JHONA 26	d4dd88ed.0	117502	GSOR301551	Pakistan	RDP2	aus	0	0	0	0	0.999997	0	0
10.18730/50A4*	ARAGUAIA::IRTP 17399-C1	d4e5155a.0	121706	GSOR302409*	Brazil	RDP2	trj	0	0.872832	0.084505	0	0.042661	0	0
10.18730/5DP52	BADARI::IRGC 74722-1	d4f656cf.0	121898	GSOR302596	India	RDP2	aro	0	0	0	0	0	0.999997	0
10.18730/5CYKS	HUO SHAO TZU WU CHAN::IRGC 65097-1	d4f79343.0	120974	GSOR301705	Taiwan	RDP2	ind1	0	0	0.939011	0	0	0.060987	0
10.18730/5D084	KUAN CHIN::IRGC 5589-1	d61197d3.0	121027	GSOR301750	Taiwan	RDP2	ind1	0.013323	0	0.858512	0	0	0	0.128163
10.18730/5D43G	URYEE BOOTA::IRGC 74719-1	d64eaed2.0	121150	GSOR301864	India	RDP2	aus	0	0	0	0	0.943315	0.027025	0.029658
10.18730/5CSA4	PATIK	d66638c8.0	117555	GSOR301576	Indonesia	RDP2	trj	0	0.999997	0	0	0	0	0
10.18730/5DEVV	SANG DO::IRGC 19850-1	d6eadc4d.0	121494	GSOR302200	Korea, Republic of	RDP2	tej	0.968821	0	0	0	0.031177	0	0
10.18730/50AG7	BOMBA::GERVEX 518-C1	d75343a8.0	121718	GSOR302421	Spain	RDP2	admixed-jap	0.572907	0.427091	0	0	0	0	0
10.18730/5DDCH	NAYIMA::IRGC 9503-1	d7aee7e3.0	121447	GSOR302153	Iraq	RDP2	admixed-ind	0	0	0.000803	0	0.430033	0	0.569162
10.18730/5CYGP	HONG ZUI ER::IRGC 72706-1	d7e9eece.0	120971	GSOR301702	China	RDP2	ind1	0	0	0.99803	0	0	0	0.001968
10.18730/5DFB6	SUNBONNET::IRGC 137-1	d809159c.0	121510	GSOR302216	United States of America	RDP2	trj	0	0.960645	0	0.015537	0.023816	0	0
10.18730/5DB2H	JI BO YA::IRGC 77446-1	d81713a6.0	121373	GSOR302079	Congo	RDP2	trj	0	0.999997	0	0	0	0	0
10.18730/5D8PF	BRITISH GUIANA 79::IRGC 6064-1	d8b43d1a.0	121297	GSOR302003	Guyana	RDP2	ind3	0	0	0	0	0	0	0.999997
10.18730/5DA5S	GHASELU MAP::IRGC 72527-1	d8d968e8.0	121344	GSOR302050	Bhutan	RDP2	admixed-jap	0.226185	0.395375	0.378438	0	0	0	0
10.18730/5DFA5	SUKHIMMI::IRGC 67849-1	d8ee9654.0	121509	GSOR302215	Bhutan	RDP2	admixed	0.353284	0.162504	0	0	0.075423	0.408788	0
10.18730/5DNAC	ALTAMIRA 7::IRGC 116952-1	d8f93ae8.0	121871	GSOR302569*	Nicaragua	RDP2	admixed-ind	0.011829	0.023257	0.277258	0.632753	0.054902	0	0
10.18730/5DH9Z	M 401::IRGC 57084-1	d94e2d1b.0	121572	GSOR302278	United States of America	RDP2	tej	0.760343	0.239654	0	0	0	0	0
10.18730/5DNCE	BAKAW::IRGC 11169-1	d9659299.0	121873	GSOR302571	Philippines	RDP2	trj	0.043831	0.956167	0	0	0	0	0
10.18730/50BH3	IR 52::IRGC 53434-C1	d9693870.0	121751	GSOR302454	Philippines	RDP2	ind2	0	0	0.107076	0.83872	0	0	0.054203
10.18730/5D2ZH	SEENETTI::IRGC 47414-1	d9812864.0	121114	GSOR301832	Sri Lanka	RDP2	aus	0.088971	0	0	0	0.831251	0.079776	0
10.18730/5D5V=	JHUM SONALICHIKON::IRGC 25874-1	d9a92db4.0	121206	GSOR301912	Bangladesh	RDP2	aus	0	0.010613	0	0	0.989385	0	0
10.18730/5DAK2	HWINBE::IRGC 77660-1	da21922c.0	121358	GSOR302064	Korea, Republic of	RDP2	tej	0.999997	0	0	0	0	0	0
10.18730/5DEFF	REXARK::IRGC 6313-1	daeaa296.0	121482	GSOR302188	United States of America	RDP2	trj	0.131934	0.868064	0	0	0	0	0
10.18730/5D33N	SHONTH::IRGC 74717-1	db083205.0	121118	GSOR301836	India	RDP2	ind3	0	0	0	0	0	0	0.999997
10.18730/5CYX=	IR 59469-2B-3-2::IRGC 99703-1	db0b4169.0	120984	GSOR301713	Philippines	RDP2	ind2	0	0	0.248075	0.751922	0	0	0
10.18730/50DEV	ROJOMENA 1034::GERVEX 8412-C1	db9c335a.0	121812	GSOR302515	Madagascar	RDP2	admixed-ind	0	0	0	0	0.307434	0.061482	0.631082
10.18730/5DJ1J	ARC 12973::IRGC 22499-1	dbd6c824.0	121596	GSOR302302	India	RDP2	ind3	0.007301	0	0.216595	0	0.014354	0	0.761749
10.18730/5DQ2Z	PATO DE GALLINAZO Y 5371::IRGC 5766-1	dc353d6b.0	121927	GSOR302625	Australia	RDP2	trj	0	0.999997	0	0	0	0	0
10.18730/50D4H	PADI BOENAR::IRGC 9147-C1	dc4ecf81.0	121802	GSOR302505	Indonesia	RDP2	trj	0	0.999997	0	0	0	0	0
10.18730/50JA=	FANDRAPOTSY 104::IRGC 10984-C1	dcd0303e.0	122047	GSOR302665	Madagascar	RDP2	ind3	0	0	0	0.000637	0.062022	0	0.937339
10.18730/50AXM	COLINA::GERVEX 524-C1	dcf9ec66.0	121731	GSOR302434	Spain	RDP2	tej	0.999997	0	0	0	0	0	0
10.18730/5DH4T	KETAN MERAH::IRGC 24977-1	dd1277e6.0	121567	GSOR302273	Indonesia	RDP2	trj	0	0.999997	0	0	0	0	0
10.18730/5DM7E	KHAU MEO::IRGC 78330-1	dd6f07f2.0	121669	GSOR302372	Viet Nam	RDP2	admixed-jap	0.49129	0.508708	0	0	0	0	0
10.18730/54FSH	MALADY::GERVEX 8402-C1	dd7514b5.0	127002	NA	Madagascar	RDP2	admixed-ind	0	0	0	0	0.29953	0.016942	0.683526
10.18730/5D2B$	RACE::IRGC 15706-1	ddaead61.0	121094	GSOR301814	Sri Lanka	RDP2	ind3	0	0	0.009921	0	0.066362	0	0.923716
10.18730/5CZWX	KATI::IRGC 67838-1	de22acec.0	121015	GSOR301738	Bhutan	RDP2	ind3	0	0	0.158058	0	0	0	0.84194
10.18730/50C7S	JUMALI::IRGC 9542-C1	de22ff14.0	121773	GSOR302476	Nepal	RDP2	aro	0.216092	0	0.021485	0	0	0.762422	0
10.18730/5DAQ6	IMPROVED BLUEBONNET::IRGC 6224-1	de55def7.0	121362	GSOR302068	United States of America	RDP2	trj	0	0.998446	0	0	0	0.001551	0
10.18730/54FPE	KALILA MENA::GERVEX 8367-C1	de6a5a81.0	126999	NA	Madagascar	RDP2	ind3	0	0	0.032971	0	0	0	0.967027
10.18730/5DA6T	GIZA 171::IRGC 50750-1	de954805.0	121345	GSOR302051	Egypt	RDP2	tej	0.951915	0.048083	0	0	0	0	0
10.18730/5D9H5	DEHULA::IRGC 74737-1	deaa5daa.0	121324	GSOR302030	India	RDP2	aus	0.006766	0	0	0.023178	0.955049	0.015006	0
10.18730/5D5BK	ASSE Y-PUNG::IRGC 3764-1	dec26745.0	121190	GSOR301896	Philippines	RDP2	trj	0	0.999997	0	0	0	0	0
10.18730/5DB5M	JUMA::IRGC 66800-1	df3c89f8.0	121376	GSOR302082	Bangladesh	RDP2	aus	0	0	0	0	0.954131	0.022545	0.023322
10.18730/5CWV6	CR 5272::IRGC 116971-1	df7be360.0	120918	GSOR301661	Costa Rica	RDP2	admixed-ind	0	0	0.272466	0.686299	0.002284	0.03895	0
10.18730/5CR87	LAL AMAN	df968fc8.0	117521	GSOR301558	India	RDP2	ind3	0.020979	0	0	0	0	0	0.979019
10.18730/5DT7N	MADINIKA::IRGC 69369-1	dfdf7191.0	124450	GSOR302781	Madagascar	RDP2	admixed-ind	0.055791	0	0.006704	0	0.308468	0.03797	0.591066
10.18730/50PEK	NAM SA GUI 19::IRTP 6892-C1	e047a0cf.0	122179	GSOR302707	Thailand	RDP2	admixed-ind	0	0	0	0.515743	0	0	0.484255
10.18730/5DNMP	JC 120::IRGC 9178-1	e04809e7.0	121881	GSOR302579	India	RDP2	ind3	0	0	0.005042	0	0.001733	0.033527	0.959697
10.18730/5D3S6	TSIAMPOETRY::IRGC 77902-1	e04883b4.0	121140	GSOR301855	Madagascar	RDP2	ind3	0	0.013166	0	0	0.128717	0	0.858115
10.18730/50CCY	KITRANA 1890::GERVEX 5115-C1	e048f5ff.0	121778	GSOR302481	Madagascar	RDP2	ind3	0.011081	0	0.056109	0	0.173993	0	0.758816
10.18730/5CPX1	GIE 57	e05dbbf3.0	117478	GSOR301539*	Viet Nam	RDP2	admixed-ind	0	0	0.399717	0	0	0	0.600281
10.18730/5D8MD	BRAZOS::IRGC 24273-1	e0659230.0	121295	GSOR302001	United States of America	RDP2	admixed-jap	0.417654	0.582344	0	0	0	0	0
10.18730/5CYAG	HARBHOONDI::IRGC 74744-1	e069425a.0	120965	GSOR301696	India	RDP2	aus	0	0.021599	0	0	0.978399	0	0
10.18730/50DCS	PULU LAPA::IRGC 48857-C1	e06cb6c5.0	121810	GSOR302513	Indonesia	RDP2	trj	0.08163	0.918368	0	0	0	0	0
10.18730/50DS1	SOMIZY::GERVEX 8419-C1	e0f095ac.0	121823	GSOR302521	Madagascar	RDP2	ind3	0	0.082887	0	0	0.146979	0	0.770132
10.18730/5JCF2	SABA::IRGC 8146-2	e15170c7.0	135791	NA	Philippines	RDP2	trj	0.05407	0.945928	0	0	0	0	0
10.18730/5CR76	LAGEADO	e17982cd.0	117520	GSOR301557*	Brazil	RDP2	ind2	0	0	0	0.999997	0	0	0
10.18730/5D2N7	RTS 5::IRGC 8233-1	e1838272.0	121104	GSOR301823	Viet Nam	RDP2	admixed-ind	0.019726	0	0.461148	0.393232	0.076456	0.049438	0
10.18730/50CYB	MOLOK::IRGC 43485-C1	e1a2638e.0	121796	GSOR302499	Indonesia	RDP2	trj	0.073086	0.876881	0	0	0.050031	0	0
10.18730/5DNGJ	FOSSA HV::IRGC 16069-1	e1d1c3b0.0	121877	GSOR302575	Burkina Faso	RDP2	admixed-jap	0.01992	0.587864	0	0.350377	0.041838	0	0
10.18730/5DCJW	MAI HSI TSAN::IRGC 51366-1	e1d9a122.0	121421	GSOR302127	China	RDP2	ind1	0	0	0.984558	0	0	0.01544	0
10.18730/50K3Q	GRAZI::IRGC 50836-C1	e22c7949.0	122072	GSOR302668	Cote d'Ivoire	RDP2	trj	0	0.999997	0	0	0	0	0
10.18730/5DTN=	NATO::IRGC 1819-1	e24c23cc.0	124464	GSOR302794	United States of America	RDP2	trj	0	0.999997	0	0	0	0	0
10.18730/50CF~	KUROKA::IRGC 74556-C1	e2606999.0	121781	GSOR302484	Japan	RDP2	admixed-jap	0.32006	0.616232	0	0.063707	0	0	0
10.18730/5DNWY	PELITA JANGGUT::IRGC 43540-1	e279558c.0	121889	GSOR302587	Indonesia	RDP2	ind2	0	0	0.075433	0.924565	0	0	0
10.18730/5DJDY	CR 762022::IRGC 53378-1	e2799ba2.0	121608	GSOR302314	United States of America	RDP2	admixed-ind	0	0	0.365192	0.634806	0	0	0
10.18730/5CZQR	KANNI MURUNGA::IRGC 15432-1	e2a05b13.0	121010	GSOR301734	Sri Lanka	RDP2	ind3	0.045246	0	0.071332	0	0	0	0.88342
10.18730/50BTC	IR 72::C1	e2ad1f9f.0	121760	GSOR302463	Philippines	RDP2	ind2	0	0	0	0.968329	0.031669	0	0
10.18730/5D5GR	DINOLORES::IRGC 67431-1	e30161a0.0	121195	GSOR301901	Philippines	RDP2	trj	0	0.988266	0.011732	0	0	0	0
10.18730/5CWCW	BR IRGA 409::IRGC 116960-1	e335d59d.0	120903	GSOR301646	Brazil	RDP2	ind2	0.004893	0	0.142098	0.837837	0.01517	0	0
10.18730/5DEXX	SAYLLEBON::IRGC 32509-1	e349f491.0	121496	GSOR302202	Liberia	RDP2	trj	0.01977	0.948578	0	0.010236	0.021414	0	0
10.18730/50D5J	PALAWAN::C1	e3fc5497.0	121803	GSOR302506	Philippines	RDP2	trj	0	0.999997	0	0	0	0	0
10.18730/5DVAK	MALINIS::IRGC 44600-1	e41fa5d2.0	124485	GSOR302815	Philippines	RDP2	ind2	0	0.01014	0	0.985033	0.004825	0	0
10.18730/5G5X1	MASURAN::IRGC 11997-1	e42b8512.0	131912	NA	Sri Lanka	RDP2	tej	0.774616	0.182456	0.006023	0	0.025945	0	0.01096
10.18730/5CX7J	DEVAREDDIRI::IRGC 40788-1	e42dd51d.0	120930	GSOR301669	Sri Lanka	RDP2	ind3	0	0	0	0	0.103315	0	0.896683
10.18730/50CM1	LOHAMBITRO 3670::GERVEX 8238-C1	e4778aa3.0	121786	GSOR302489	Madagascar	RDP2	admixed-ind	0	0.125854	0	0	0.297849	0	0.576295
10.18730/5DK8M	RANAU KADAI::IRGC 71604-1	e4833157.0	121635	GSOR302341	Malaysia	RDP2	trj	0	0.968673	0	0	0	0.031325	0
10.18730/5CPNY	FANDRAPOTSY	e4ddf191.0	117470	GSOR301535	Madagascar	RDP2	ind3	0.011209	0.010955	0	0	0.047326	0	0.930508
10.18730/5CN0E	RAYADA	e5370b7e.0	117283	GSOR301505	Bangladesh	RDP2	aus	0.007655	0	0	0	0.926138	0	0.066205
10.18730/50DR0	SHSS 381::GERVEX 549-C1	e56c4dc8.0	121822	GSOR302520	Spain	RDP2	tej	0.823881	0.176116	0	0	0	0	0
10.18730/5D4QU	KAUKYAGYI::IRGC 33208-1	e578ea0c.0	121170	GSOR301880	Myanmar	RDP2	admixed-ind	0.067348	0.022038	0	0.332522	0	0	0.57809
10.18730/5DMRZ	WC 4419::IRGC 10739-1	e5b216b3.0	121686	GSOR302389	Honduras	RDP2	trj	0	0.975236	0	0	0	0.024761	0
10.18730/5DCKX	MALACHAN::IRGC 54748-1	e5c93e20.0	121422	GSOR302128	India	RDP2	admixed-ind	0	0.021196	0.148973	0	0.095985	0	0.733844
10.18730/5D6QT	JC 148::IRGC 9069-2	e6b40416.0	121234	GSOR301940	India	RDP2	aus	0	0	0	0	0.95724	0	0.042757
10.18730/5D1PD	NS 113::IRGC 68838-1	e6d9931e.0	121073	GSOR301794	Madagascar	RDP2	admixed-ind	0	0	0	0	0.348175	0	0.651823
10.18730/5CXW2	ERH CHIANG TSAO 8::IRGC 65510-1	e702289a.0	120951	GSOR301683	China	RDP2	ind1	0	0	0.931532	0.061205	0.007262	0	0
10.18730/509ZV	91-385::IRGC 63466-C1	e7072003.0	121701	GSOR302404*	Bhutan	RDP2	tej	0.77881	0.221188	0	0	0	0	0
10.18730/5CRMK	MTU 9	e709ab81.0	117533	GSOR301567*	India	RDP2	ind3	0	0	0.035649	0	0.123487	0	0.840863
10.18730/50KBZ	IAC 165::GERVEX 8508-C1	e7398f01.0	122080	GSOR302671	Brazil	RDP2	trj	0	0.999997	0	0	0	0	0
10.18730/5CYW$	IR 43::IRGC 117005-1	e76ce267.0	120983	GSOR301712	Philippines	RDP2	ind2	0	0	0	0.999997	0	0	0
10.18730/5CWMU	CHIKON SHONI::IRGC 64771-1	e78d371e.0	120911	GSOR301654	Bangladesh	RDP2	aus	0	0	0	0	0.999997	0	0
10.18730/5DH3S	HEUINDADAK::IRGC 55526-1	e7f60923.0	121566	GSOR302272	Korea, Republic of	RDP2	tej	0.999997	0	0	0	0	0	0
10.18730/50E5D	UPL RI 5::IRTP 7034-C1	e873af9d.0	121835	GSOR302533	Philippines	RDP2	ind2	0	0	0	0.925103	0	0.074894	0
10.18730/5D3YB	TUNG CH'IU AI::IRGC 34265-1	e9a738b5.0	121145	GSOR301859	China	RDP2	aus	0	0	0	0	0.835154	0.164844	0
10.18730/4WZWU	SWARNA	ea294193.0	117278	GSOR301503	India	RDP2	ind2	0	0	0.091693	0.831786	0.076518	0	0
10.18730/5D9F3	DAYAKON::IRGC 71515-1	ea2ae002.0	121322	GSOR302028	Malaysia	RDP2	admixed-jap	0	0.420037	0.006506	0.573455	0	0	0
10.18730/50BC=	IDSA 77::C1	ea93ea6b.0	121746	GSOR302449	Cote d'Ivoire	RDP2	trj	0	0.961446	0.038551	0	0	0	0
10.18730/5DJ3M	AUS 71::IRGC 28934-1	eaa3a28a.0	121598	GSOR302304	Bangladesh	RDP2	aus	0	0	0	0	0.999997	0	0
10.18730/50B7Y	GOGO LEMPAK::IRGC 43392-C1	eac6eccb.0	121741	GSOR302444	Indonesia	RDP2	trj	0.03821	0.961788	0	0	0	0	0
10.18730/509XS	MANDRIRAVINA 3512::GERVEX 8319-C1	eb20d6a5.0	121699	GSOR302402	Madagascar	RDP2	trj	0	0.999997	0	0	0	0	0
10.18730/50D2F	OLCENENGO::GERVEX 41-C1	ec2ea6d9.0	121800	GSOR302503	Italy	RDP2	tej	0.801927	0.198071	0	0	0	0	0
10.18730/5EMWQ	MARAYA::IRGC 48757-1	ec39e321.0	127018	NA	Indonesia	RDP2	trj	0.038335	0.904637	0.009689	0.00922	0.021628	0.01649	0
10.18730/5DVR~	ZI LENG 8-3::IRGC 70471-1	ed44d54e.0	124499	GSOR302829	China	RDP2	ind1	0	0	0.897423	0.02659	0.075986	0	0
10.18730/5D625	MO WAE DO::IRGC 2356-1	edb1d7eb.0	121213	GSOR301919	Korea, Republic of	RDP2	tej	0.999997	0	0	0	0	0	0
10.18730/50BZH	IRAT 257::C1	edc86429.0	121765	GSOR302468	Brazil	RDP2	trj	0	0.999727	0	0.000271	0	0	0
10.18730/50B4V	GAMBIAKA KOKOUM::C1	ee58d650.0	121738	GSOR302441	Mali	RDP2	ind3	0	0	0.044705	0	0	0	0.955293
10.18730/5DF4U	SIJAMBI SAPUSI::IRGC 66650-1	eec8e16c.0	121503	GSOR302209	Indonesia	RDP2	ind2	0	0	0	0.999997	0	0	0
10.18730/5D98~	CIRAD 409::IRGC 116969-1	ef1ef67d.0	121315	GSOR302021	Colombia	RDP2	trj	0.033178	0.905668	0	0	0	0	0.061152
10.18730/50CV8	MANANELATRA 520::GERVEX 8445-C1	ef6e94e2.0	121793	GSOR302496	Madagascar	RDP2	trj	0	0.999997	0	0	0	0	0
10.18730/52SDG	FEDEARROZ 2000::C1	f0a73e07.0	124388	GSOR302755	Colombia	RDP2	ind2	0	0.068021	0	0.879579	0.052399	0	0
10.18730/5CWK=	CHIADI NAKI::IRGC 52101-1	f0d3206f.0	120910	GSOR301653	India	RDP2	aus	0	0.003859	0	0	0.996139	0	0
10.18730/5CVVB	BANS 4::IRGC 74728-1	f0fecafd.0	120886	GSOR301632	India	RDP2	aus	0	0	0	0	0.958466	0.016361	0.025171
10.18730/5DCY3	MIMIDIM::IRGC 25898-1	f105793e.0	121433	GSOR302139	Bangladesh	RDP2	admixed-jap	0.237012	0.70087	0	0	0	0.062116	0
10.18730/5CQ26	HAIFUGOYA	f168ab38.0	117483	GSOR301541	Taiwan	RDP2	tej	0.999997	0	0	0	0	0	0
10.18730/5DK3F	NOVA 66::IRGC 53087-1	f200c53c.0	121630	GSOR302336	United States of America	RDP2	admixed-jap	0.345026	0.584614	0	0.021433	0.031028	0.017899	0
10.18730/5CTZM	29 A 2::IRGC 28364-1	f2091f9a.0	120858	GSOR301606	Pakistan	RDP2	aus	0	0	0	0	0.991628	0.00837	0
10.18730/5D25W	PITIPO::IRGC 117023-1	f276895c.0	121088	GSOR301808	Peru	RDP2	admixed-ind	0	0	0.242981	0.747811	0	0.009206	0
10.18730/50D0D	NHTA 10::IRGC 191-C1	f292fe0a.0	121798	GSOR302501	India	RDP2	admixed-jap	0.328517	0.671481	0	0	0	0	0
10.18730/5CXGV	DJOGOLON DJOGOLON::IRGC 75577-1	f293665e.0	120939	GSOR301676	Burkina Faso	RDP2	admixed-ind	0	0	0.125554	0.745767	0.10986	0.018818	0
10.18730/5DV7G	KINYO::IRGC 47248-1	f3b98222.0	124482	GSOR302812	Philippines	RDP2	trj	0.052562	0.947435	0	0	0	0	0
10.18730/5CRMK	MTU 9	f3db79bb.0	117533	GSOR301567*	India	RDP2	ind3	0	0	0.036101	0	0.122039	0	0.841858
10.18730/5D7EC	ARC 11495::IRGC 21431-1	f4121f4a.0	121257	GSOR301963	India	RDP2	admixed-jap	0.144395	0.316817	0	0	0	0.067467	0.47132
10.18730/5DAP5	IAC 47::IRGC 116992-1	f437902b.0	121361	GSOR302067	Brazil	RDP2	trj	0	0.999997	0	0	0	0	0
10.18730/5CSQH	REXORO	f4563383.0	117568	GSOR301586	United States of America	RDP2	trj	0	0.999997	0	0	0	0	0
10.18730/5DJJ=	GUAYQUIRARO P A::IRGC 116987-1	f4a6a2df.0	121613	GSOR302319	Argentina	RDP2	admixed-jap	0.068026	0.698989	0	0	0.006608	0	0.226376
10.18730/5DDRX	ONDA::IRGC 77486-1	f5084c92.0	121459	GSOR302165	France	RDP2	admixed-jap	0.677982	0.322016	0	0	0	0	0
10.18730/5DT4J	PADI ORO::IRGC 18387-1	f5182187.0	124447	GSOR302778	Indonesia	RDP2	ind2	0.081105	0	0	0.918893	0	0	0
10.18730/5DCZ4	MIN CHE NIEN HSU THOU::IRGC 4471-1	f5f3d6ea.0	121434	GSOR302140	China	RDP2	admixed-ind	0	0	0.443526	0.111156	0	0.004823	0.440494
10.18730/5D6BE	TAINUNG 49::IRGC 65317-1	f6801eb5.0	121222	GSOR301928	Taiwan	RDP2	tej	0.999997	0	0	0	0	0	0
10.18730/50EEP	WAB 706-3-4-K4-KB-1::C1	f6ae871c.0	121844	GSOR302542	Cote d'Ivoire	RDP2	trj	0	0.938446	0.031399	0	0	0.030153	0
10.18730/5DAXC	ITA 235::IRGC 64854-1	f6c35d4d.0	121368	GSOR302074	Cote d'Ivoire	RDP2	trj	0	0.89689	0.103107	0	0	0	0
10.18730/5D5CM	AZMIL 85::IRGC 289-1	f6f7a2af.0	121191	GSOR301897	Philippines	RDP2	trj	0	0.858566	0	0	0	0.141431	0
10.18730/5DVKW	SEULENDE::IRGC 66635-1	f75b18e9.0	124494	GSOR302824	Indonesia	RDP2	ind2	0	0	0	0.987267	0	0	0.012731
10.18730/5D4AQ	XI NUO ZAO::IRGC 68279-1	f790c97d.0	121157	GSOR301870	China	RDP2	ind1	0	0	0.999997	0	0	0	0
10.18730/5D7A8	ARC 10411::IRGC 12454-1	f7e1ce6e.0	121253	GSOR301959	India	RDP2	ind3	0	0	0	0.095003	0	0	0.904995
10.18730/5DFE9	SZARVASI 70::IRGC 50924-1	f8185856.0	121513	GSOR302219	Hungary	RDP2	tej	0.999997	0	0	0	0	0	0
10.18730/50A90	BAMOIA 341::IRGC 6538-C1	f83df5f5.0	121711	GSOR302414	Bangladesh	RDP2	aus	0	0	0	0.042601	0.932259	0.025138	0
10.18730/50EX0	YANCAOUSSA::IRGC 16071-C1	f891c0de.0	121859	GSOR302557	Cote d'Ivoire	RDP2	trj	0	0.999997	0	0	0	0	0
10.18730/5D6KP	WARABEHATOMOCHI::IRGC 14779-1	f8c60a5c.0	121230	GSOR301936	Japan	RDP2	admixed-jap	0.303419	0.574192	0	0.076998	0	0.04539	0
10.18730/5DPEB	D 1-177::IRGC 30921-1	f8d6334a.0	121907	GSOR302605	Liberia	RDP2	trj	0	0.999997	0	0	0	0	0
10.18730/5CTXJ	17/79/02-005::IRGC 51080-1	f8dfc8a5.0	120856	GSOR301604	Sri Lanka	RDP2	ind3	0	0	0	0	0	0.021521	0.978477
10.18730/5D69C	SOKANA::IRGC 52763-1	f8fbb82d.0	121220	GSOR301926*	India	RDP2	aus	0	0	0	0	0.999997	0	0
10.18730/5DG4Z	VICTORIA::IRGC 3266-1	f9bd9539.0	121535	GSOR302241	Argentina	RDP2	tej	0.777064	0.222934	0	0	0	0	0
10.18730/5DCS=	MAT MERAH::IRGC 18222-1	f9c63410.0	121428	GSOR302134	Indonesia	RDP2	trj	0.100094	0.899904	0	0	0	0	0
10.18730/50AZP	DIMITRA::GERVEX 1679-C1	f9c6549d.0	121733	GSOR302436	Greece	RDP2	tej	0.858234	0.141764	0	0	0	0	0
10.18730/5CYV~	IR 32453-20-3-2-2::IRGC 76331-1	f9fb837b.0	120982	GSOR301711	Philippines	RDP2	ind2	0	0	0.089111	0.875333	0	0.03389	0.001665
10.18730/5D5X0	Khao do ngoi::IRGC 29772-1	fac69552.0	121208	GSOR301914	Lao People's Democratic Republic	RDP2	admixed-jap	0.435065	0.564933	0	0	0	0	0
10.18730/5DTK~	KOUNDARA::IRGC 66424-1	fb149ca1.0	124462	GSOR302792	Guinea	RDP2	admixed-ind	0	0	0.036678	0.34271	0.032073	0	0.588538
10.18730/50DGX	ROVUMA::GERVEX 1245-C1	fb2aa5d5.0	121814	GSOR302517	Portugal	RDP2	admixed-jap	0.545261	0.427161	0	0	0	0.027576	0
10.18730/5CPBM	DA 9	fb625f89.0	117460	GSOR301530	Bangladesh	RDP2	ind3	0	0	0	0	0.015361	0.017024	0.967614
10.18730/50MX7	KARASUKARA SURANKASU::IRGC 8196-C1	fb72ce06.0	122130	GSOR302699*	Taiwan	RDP2	admixed-jap	0.643154	0.356843	0	0	0	0	0
10.18730/50BWE	IRAT 144::IRGC 55685-C1	fb76a962.0	121762	GSOR302465	Ghana	RDP2	trj	0	0.968658	0	0	0	0.031339	0
10.18730/50AD4	BENGALY VAKARINA::GERVEX 4750-C1	fc0fafc3.0	121715	GSOR302418	Madagascar	RDP2	trj	0.000611	0.999387	0	0	0	0	0
10.18730/50ANC	CARINA::GERVEX 826-C1	fc35144a.0	121723	GSOR302426	Bulgaria	RDP2	tej	0.890723	0.109275	0	0	0	0	0
10.18730/5DQ5$	P. TINGAGEW DAYKET QAY DAYON::IRGC 8046-1	fc730730.0	121930	GSOR302628	Philippines	RDP2	trj	0.04051	0.959488	0	0	0	0	0
10.18730/5DVW0	SML 81 B::IRGC 393-1	fd06d669.0	124503	GSOR302833	Surinam	RDP2	admixed	0	0.293096	0	0.263016	0	0	0.443886
10.18730/5DNDF	BLUEBONNET 50::IRGC 1811-1	fd1ba9ba.0	121874	GSOR302572	United States of America	RDP2	trj	0	0.999997	0	0	0	0	0
10.18730/5DC3D	LALKA BAWOG::IRGC 53909-1	fd27d1db.0	121406	GSOR302112	India	RDP2	ind3	0	0	0	0	0.083429	0	0.916568
10.18730/5CZ12	IR 77384-12-35-3-12-1-B::IRGC 117299-1	fd96414a.0	120988	GSOR301717	Philippines	RDP2	ind2	0	0	0.005444	0.80004	0	0.048512	0.146002
10.18730/5D6SW	JC 93	fd9d3be2.0	121236	GSOR301942	India	RDP2	ind3	0	0	0.049709	0	0.025012	0	0.925277
10.18730/5DG1W	VARY LAVA::IRGC 11033-1	fdbd830a.0	121532	GSOR302238	Madagascar	RDP2	admixed-ind	0.031011	0.060727	0.075564	0.702943	0.101556	0.028198	0
10.18730/50PQW	P 5589-1-1-3-P::C1	fe21ae22.0	122188	GSOR302710	Colombia	RDP2	trj	0.007129	0.926849	0.00918	0	0	0	0.05684
10.18730/5CTK8	IR 60080-46 A	fe449c4c.0	117596	GSOR301595	Philippines	RDP2	trj	0	0.999997	0	0	0	0	0
10.18730/5CVM4	BADA DHAN::IRGC 26540-1	fe614ecb.0	120879	GSOR301625	Bangladesh	RDP2	ind3	0	0	0	0	0.085647	0	0.914351
10.18730/50C2M	IRAT 364::GERVEX 8714-C1	fe887bb9.0	121768	GSOR302471	Nicaragua	RDP2	trj	0	0.999997	0	0	0	0	0
10.18730/5D4FW	ZAO SHAO ZHAN::IRGC 68318-1	fe9ef786.0	121162	GSOR301874	China	RDP2	ind1	0	0	0.999997	0	0	0	0
10.18730/5DAZE	JANTROCEROS KORN::IRGC 3193-1	feb86631.0	121370	GSOR302076	Portugal	RDP2	tej	0.999997	0	0	0	0	0	0
10.18730/5CYDK	HODARAWALA::IRGC 67631-1	IRIS_313-10020	120968	GSOR301699	Sri Lanka	RDP2	aus	0	0.099324	0	0	0.899238	0	0.001436
10.18730/52SHM	GAMBIAKA::GERVEX 7920-C1	edd916ea.0	124392	GSOR302758	Burkina Faso	RDP2	admixed-ind	0	0	0.000107	0.270397	0	0	0.729494
10.18730/52SHM	GAMBIAKA::GERVEX 7920-C1	IRIS_313-7620	124392	GSOR302758	Burkina Faso	RDP2	admixed-ind	0	0	0	0.281729	0	0	0.718269
10.18730/54FF7	ADNY 11::C1	IRIS_313-7636	126992	NA	Mali	RDP2	ind2	0	0	0.098692	0.901306	0	0	0
10.18730/50FPS	ANGIFOTSY 685::GERVEX 4717-C1	ab2b15a5.0	121963	GSOR302645*	Madagascar	RDP2	admixed-ind	0	0.062662	0	0.108396	0.159134	0	0.669806
10.18730/50FPS	ANGIFOTSY 685::GERVEX 4717-C1	IRIS_313-7638	121963	GSOR302645*	Madagascar	RDP2	ind3	0	0.044102	0	0.139168	0	0	0.816728
10.18730/52S36	BETSILAIZINA::GERVEX 8405-C1	df6b58b1.0	124378	GSOR302748	Madagascar	RDP2	admixed-jap	0	0.442331	0	0	0.18442	0	0.373247
10.18730/52S36	BETSILAIZINA::GERVEX 8405-C1	IRIS_313-7646	124378	GSOR302748	Madagascar	RDP2	admixed	0	0.371844	0	0	0.180596	0	0.447557
10.18730/52S58	BOTOHAVANA 139::GERVEX 8237-C1	0f0dc04a.0	124380	GSOR302750	Madagascar	RDP2	admixed-ind	0	0.031986	0.091484	0	0.178463	0	0.698065
10.18730/52S58	BOTOHAVANA 139::GERVEX 8237-C1	IRIS_313-7650	124380	GSOR302750	Madagascar	RDP2	admixed-ind	0	0.054772	0	0	0.293285	0	0.651941
10.18730/50GHF	BOTRA MAITSO::GERVEX 8389-C1	36e3092d.0	121990	GSOR302651	Madagascar	RDP2	admixed-ind	0	0	0	0	0.266393	0.053058	0.680547
10.18730/50GHF	BOTRA MAITSO::GERVEX 8389-C1	IRIS_313-7651	121990	GSOR302651	Madagascar	RDP2	admixed-ind	0	0	0	0	0.294461	0	0.705537
10.18730/54FMC	BOUAKE 189::C1	IRIS_313-7654	126997	NA	Cote d'Ivoire	RDP2	ind2	0	0	0	0.999997	0	0	0
10.18730/50H6U	CICA 8::C1	fd0165e0.0	122011	GSOR302654	Colombia	RDP2	admixed-ind	0	0	0.285049	0.710298	0.00336	0.001291	0
10.18730/50H6U	CICA 8::C1	IRIS_313-7664	122011	GSOR302654	Colombia	RDP2	admixed-ind	0	0	0.273686	0.726311	0	0	0
10.18730/50HMD	CT 6510-24-1-2::C1	c979ccb5.0	122025	GSOR302659	Colombia	RDP2	ind2	0	0	0	0.98586	0.014138	0	0
10.18730/50HMD	CT 6510-24-1-2::C1	IRIS_313-7665	122025	GSOR302659	Colombia	RDP2	ind2	0	0	0	0.988604	0.011394	0	0
10.18730/50HRH	DANAU LAUT TAWAR::C1	0634f5e4.0	122029	GSOR302661	Indonesia	RDP2	ind2	0.013719	0	0	0.977787	0.002213	0	0.006279
10.18730/50HRH	DANAU LAUT TAWAR::C1	IRIS_313-7668	122029	GSOR302661	Indonesia	RDP2	ind2	0.011919	0	0	0.983461	0	0	0.004619
10.18730/50K7V	H 15-23-DA::C1	4f15d8d7.0	122076	GSOR302670	Mali	RDP2	ind3	0	0	0	0	0	0	0.999997
10.18730/50K7V	H 15-23-DA::C1	IRIS_313-7681	122076	GSOR302670	Mali	RDP2	ind3	0	0	0	0	0	0	0.999997
10.18730/50KK2	IR 1561-228-3-3::IRGC 32627-C1	435c63e3.0	122088	GSOR302672	Philippines	RDP2	admixed-ind	0	0	0.300315	0.657281	0.042402	0	0
10.18730/50KK2	IR 1561-228-3-3::IRGC 32627-C1	IRIS_313-7684	122088	GSOR302672	Philippines	RDP2	admixed-ind	0	0	0.296175	0.665755	0.038068	0	0
10.18730/50KM3	IR 19746-28-2-2::IRGC 78072-C1	f4ced436.0	122089	GSOR302673	Philippines	RDP2	admixed-ind	0	0	0	0.719921	0.038635	0	0.241442
10.18730/50KM3	IR 19746-28-2-2::IRGC 78072-C1	IRIS_313-7685	122089	GSOR302673	Philippines	RDP2	ind2	0	0	0	0.945301	0.054696	0	0
10.18730/50KP5	IR 22::IRGC 11356-C1	de58a972.0	122091	GSOR302675	Philippines	RDP2	ind2	0	0	0	0.999997	0	0	0
10.18730/50KP5	IR 22::IRGC 11356-C1	IRIS_313-7688	122091	GSOR302675	Philippines	RDP2	ind2	0	0	0	0.999997	0	0	0
10.18730/50KQ6	IR 2307-247-2-2-3::IRGC 77982-C1	4f531512.0	122092	GSOR302676	Philippines	RDP2	ind2	0	0	0	0.878044	0.023116	0	0.098838
10.18730/50KQ6	IR 2307-247-2-2-3::IRGC 77982-C1	IRIS_313-7689	122092	GSOR302676	Philippines	RDP2	ind2	0	0	0	0.999997	0	0	0
10.18730/50KR7	IR 2344-P1 PB-9-3-2B::IRGC 39317-C1	1d7b66ea.0	122093	GSOR302677	Philippines	RDP2	admixed-ind	0.044784	0	0.225838	0	0	0.018171	0.711205
10.18730/50KR7	IR 2344-P1 PB-9-3-2B::IRGC 39317-C1	IRIS_313-7690	122093	GSOR302677	Philippines	RDP2	admixed-ind	0.037076	0	0.233984	0	0	0	0.728938
10.18730/50KS8	IR 28::IRGC 30411-C1	IRIS_313-7691	122094	GSOR302678	Philippines	RDP2	ind2	0	0	0.137008	0.861312	0	0	0.001678
10.18730/52SKP	IR 55411-50::IRTP 16682-C1	ebb77186.0	124394	GSOR302759	Philippines	RDP2	ind2	0	0	0	0.999997	0	0	0
10.18730/52SKP	IR 55411-50::IRTP 16682-C1	IRIS_313-7696	124394	GSOR302759	Philippines	RDP2	ind2	0	0	0	0.999997	0	0	0
10.18730/50KXC	IR 57920-AC 25-2-B::C1	435bedf1.0	122098	GSOR302681	Philippines	RDP2	ind2	0	0	0	0.999997	0	0	0
10.18730/50KXC	IR 57920-AC 25-2-B::C1	IRIS_313-7698	122098	GSOR302681	Philippines	RDP2	ind2	0	0	0	0.999997	0	0	0
10.18730/50KYD	IR 57924-24::IRTP 16675-C1	6c6075ef.0	122099	GSOR302682	Philippines	RDP2	ind2	0	0	0	0.999997	0	0	0
10.18730/50KYD	IR 57924-24::IRTP 16675-C1	IRIS_313-7699	122099	GSOR302682	Philippines	RDP2	ind2	0	0.020193	0	0.979804	0	0	0
10.18730/50N7H	KOGONI 91-1::C1	1b9287de.0	122140	GSOR302702	Mali	RDP2	admixed-ind	0	0	0	0.664544	0	0	0.335454
10.18730/50N7H	KOGONI 91-1::C1	IRIS_313-7719	122140	GSOR302702	Mali	RDP2	admixed-ind	0	0	0	0.693268	0	0	0.306729
10.18730/52SY~	LAITRA::GERVEX 8400-C1	9fcc2af2.0	124405	GSOR302765	Madagascar	RDP2	ind3	0	0.001851	0	0	0.204788	0	0.79336
10.18730/52SY~	LAITRA::GERVEX 8400-C1	IRIS_313-7720	124405	GSOR302765	Madagascar	RDP2	ind3	0	0	0	0	0.18386	0	0.816138
10.18730/54FRG	LATSIBOZAKA 112-1::GERVEX 8233-C1	57266d87.0	127001	NA	Madagascar	RDP2	admixed-jap	0	0.406721	0	0	0.141864	0	0.451414
10.18730/54FRG	LATSIBOZAKA 112-1::GERVEX 8233-C1	IRIS_313-7722	127001	NA	Madagascar	RDP2	admixed-jap	0	0.482664	0	0	0	0	0.517334
10.18730/52T0=	MADINIKA 1329::GERVEX 8366-C1	69c2299e.0	124407	GSOR302766	Madagascar	RDP2	ind3	0	0.147919	0	0	0	0	0.852079
10.18730/52T0=	MADINIKA 1329::GERVEX 8366-C1	IRIS_313-7725	124407	GSOR302766	Madagascar	RDP2	ind3	0	0.145099	0	0	0	0	0.854898
10.18730/50NTU	MAMORIAKA 114::GERVEX 5176-C1	cbe9c062.0	122159	GSOR302704	Madagascar	RDP2	ind3	0	0	0	0	0.21666	0	0.783338
10.18730/50NTU	MAMORIAKA 114::GERVEX 5176-C1	IRIS_313-7728	122159	GSOR302704	Madagascar	RDP2	ind3	0	0	0	0	0.207906	0	0.792092
10.18730/50PGN	NONA BOKRA::IRGC 22710-C1	e08d59cf.0	122181	GSOR302708	India	RDP2	ind3	0	0	0	0	0	0.036153	0.963845
10.18730/50PGN	NONA BOKRA::IRGC 22710-C1	IRIS_313-7736	122181	GSOR302708	India	RDP2	ind3	0	0	0	0	0	0.01334	0.986658
10.18730/50QQQ	ROJOKELY::GERVEX 8410-C1	4bd6d76f.0	122220	GSOR302714	Madagascar	RDP2	admixed-ind	0	0	0	0	0.328809	0	0.671189
10.18730/50QQQ	ROJOKELY::GERVEX 8410-C1	IRIS_313-7758	122220	GSOR302714	Madagascar	RDP2	admixed-ind	0	0	0	0	0.32342	0	0.676578
10.18730/50R3=	SAHEL 108::C1	8278a099.0	122232	GSOR302715	Senegal	RDP2	ind2	0	0	0	0.977109	0	0	0.022889
10.18730/50R3=	SAHEL 108::C1	IRIS_313-7766	122232	GSOR302715	Senegal	RDP2	ind2	0	0	0	0.999997	0	0	0
10.18730/50R72	SALUMPIKIT::IRTP 4777-C1	31686493.0	122236	GSOR302716	Philippines	RDP2	admixed-ind	0	0	0.326621	0	0	0.012851	0.660526
10.18730/50R72	SALUMPIKIT::IRTP 4777-C1	IRIS_313-7769	122236	GSOR302716	Philippines	RDP2	admixed-ind	0	0	0.325567	0	0	0.008294	0.666137
10.18730/50RA5	SAMBALA MALO::C1	441fd56b.0	122239	GSOR302717	Mali	RDP2	admixed-ind	0	0	0.477583	0.522414	0	0	0
10.18730/50RA5	SAMBALA MALO::C1	IRIS_313-7770	122239	GSOR302717	Mali	RDP2	admixed-ind	0	0	0.438289	0.561708	0	0	0
10.18730/52TEC	SEBERANG MR 77::C1	a1260394.0	124421	GSOR302771	Mali	RDP2	ind2	0	0.004176	0.10265	0.893172	0	0	0
10.18730/52TEC	SEBERANG MR 77::C1	IRIS_313-7773	124421	GSOR302771	Mali	RDP2	ind2	0	0.002617	0.091563	0.905818	0	0	0
10.18730/50RSM	SONA::IRGC 26971-C1	0c1db998.0	122255	GSOR302719	India	RDP2	admixed-ind	0	0	0.269659	0.730339	0	0	0
10.18730/50RSM	SONA::IRGC 26971-C1	IRIS_313-7780	122255	GSOR302719	India	RDP2	admixed-ind	0	0	0.25362	0.746378	0	0	0
10.18730/52TJG	TSIPALA 1231::GERVEX 8418-C1	431da0d8.0	124425	GSOR302773	Madagascar	RDP2	admixed-ind	0.005945	0.068235	0	0	0.25001	0	0.675808
10.18730/52TJG	TSIPALA 1231::GERVEX 8418-C1	IRIS_313-7792	124425	GSOR302773	Madagascar	RDP2	admixed-ind	0	0	0.26647	0.733528	0	0	0
10.18730/52TKH	TSIPALA B 160::GERVEX 8378-C1	b8626bf8.0	124426	GSOR302774	Madagascar	RDP2	ind3	0	0	0	0	0	0	0.999997
10.18730/52TKH	TSIPALA B 160::GERVEX 8378-C1	IRIS_313-7793	124426	GSOR302774	Madagascar	RDP2	ind3	0	0	0	0	0	0	0.999997
10.18730/52TMJ	TSIPALA MENA 626::GERVEX 5392-C1	7743e15d.0	124427	GSOR302775	Madagascar	RDP2	ind3	0	0	0	0	0	0	0.999997
10.18730/52TMJ	TSIPALA MENA 626::GERVEX 5392-C1	IRIS_313-7795	124427	GSOR302775	Madagascar	RDP2	ind3	0	0	0	0	0	0	0.999997
10.18730/50SA0	UPL RI 7::IRTP 9897-C1	8ae7984c.0	122272	GSOR302723	Philippines	RDP2	ind2	0	0	0	0.986785	0.013213	0	0
10.18730/50SA0	UPL RI 7::IRTP 9897-C1	IRIS_313-7797	122272	GSOR302723	Philippines	RDP2	ind2	0	0	0	0.991705	0.008293	0	0
10.18730/52TNK	VARY LAVA DE MAROVATO::GERVEX 8396-C1	658e838e.0	124428	GSOR302776	Madagascar	RDP2	admixed-ind	0	0.016592	0	0	0.273531	0	0.709875
10.18730/52TNK	VARY LAVA DE MAROVATO::GERVEX 8396-C1	IRIS_313-7799	124428	GSOR302776	Madagascar	RDP2	admixed-ind	0	0.014672	0	0	0.26795	0	0.717376
10.18730/50SPC	WAS 170-B-B-1-1::C1	34af0d02.0	122284	GSOR302731	Senegal	RDP2	ind2	0	0	0	0.828502	0	0	0.171496
10.18730/50SPC	WAS 170-B-B-1-1::C1	IRIS_313-7807	122284	GSOR302731	Senegal	RDP2	ind2	0	0	0	0.848029	0	0	0.151969
10.18730/50SQD	WAS 173-B-B-6-2-2::C1	c4aeea84.0	122285	GSOR302732	Senegal	RDP2	ind2	0	0	0.052714	0.932437	0	0.014847	0
10.18730/50SQD	WAS 173-B-B-6-2-2::C1	IRIS_313-7808	122285	GSOR302732	Senegal	RDP2	ind2	0	0	0	0.999997	0	0	0
10.18730/50SRE	WAS 174-B-3-5::C1	7a6814b3.0	122286	GSOR302733	Senegal	RDP2	ind2	0	0	0	0.948665	0	0.051333	0
10.18730/50SRE	WAS 174-B-3-5::C1	IRIS_313-7809	122286	GSOR302733	Senegal	RDP2	ind2	0	0	0	0.959558	0	0.04044	0
10.18730/50SSF	WAS 198-B-3-1-3::C1	9546bb86.0	122287	GSOR302734	Senegal	RDP2	ind2	0.004183	0	0.064051	0.931764	0	0	0
10.18730/50SSF	WAS 198-B-3-1-3::C1	IRIS_313-7815	122287	GSOR302734	Senegal	RDP2	ind2	0.002158	0	0.053736	0.944104	0	0	0
10.18730/50STG	WAS 199-B-1-2-1::C1	da672708.0	122288	GSOR302735	Senegal	RDP2	ind2	0	0	0	0.818853	0	0	0.181145
10.18730/50STG	WAS 199-B-1-2-1::C1	IRIS_313-7816	122288	GSOR302735	Senegal	RDP2	ind2	0	0	0	0.828236	0	0	0.171762
10.18730/50SVH	WAS 203-B-B-2-4-1::C1	90a37af1.0	122289	GSOR302736	Senegal	RDP2	ind2	0	0	0.009792	0.964217	0.025989	0	0
10.18730/50SVH	WAS 203-B-B-2-4-1::C1	IRIS_313-7819	122289	GSOR302736	Senegal	RDP2	ind2	0	0	0.007891	0.992107	0	0	0
10.18730/50SWJ	WAS 206-B-B-2-2-1::C1	11807362.0	122290	GSOR302737	Senegal	RDP2	ind2	0	0	0	0.999997	0	0	0
10.18730/50SWJ	WAS 206-B-B-2-2-1::C1	IRIS_313-7820	122290	GSOR302737	Senegal	RDP2	ind2	0	0	0	0.999997	0	0	0
10.18730/50SXK	WAS 21-B-B-20-4-3-3::C1	1d6c32b7.0	122291	GSOR302738	Senegal	RDP2	ind2	0	0	0.185332	0.760516	0.05415	0	0
10.18730/50SXK	WAS 21-B-B-20-4-3-3::C1	IRIS_313-7824	122291	GSOR302738	Senegal	RDP2	ind2	0	0	0.170814	0.807052	0.022133	0	0
10.18730/50SYM	WAS 33-B-B-15-1-4-5::C1	ab8d68e9.0	122292	GSOR302739	Senegal	RDP2	ind2	0	0	0.160384	0.839614	0	0	0
10.18730/50SYM	WAS 33-B-B-15-1-4-5::C1	IRIS_313-7826	122292	GSOR302739	Senegal	RDP2	ind2	0	0	0.146289	0.853709	0	0	0
10.18730/50T3S	WAS 63-22-5-9-10-1::C1	f817e447.0	122297	GSOR302744	Senegal	RDP2	ind2	0	0	0.167515	0.819212	0.013272	0	0
10.18730/50T3S	WAS 63-22-5-9-10-1::C1	IRIS_313-7832	122297	GSOR302744	Senegal	RDP2	ind2	0	0	0.147025	0.852972	0	0	0
10.18730/50GCA	BODA 148-3::GERVEX 8258-C1	35b48cd4.0	121985	GSOR302650	Madagascar	RDP2	admixed-jap	0.34747	0.640218	0	0	0.012311	0	0
10.18730/50GCA	BODA 148-3::GERVEX 8258-C1	IRIS_313-7850	121985	GSOR302650	Madagascar	RDP2	admixed-jap	0.351066	0.641546	0	0.007386	0	0	0
10.18730/50GZX	CHA LOY OE::C1	d6a5eaee.0	122004	GSOR302653	Thailand	RDP2	admixed-jap	0.272201	0.727797	0	0	0	0	0
10.18730/50GZX	CHA LOY OE::C1	IRIS_313-7856	122004	GSOR302653	Thailand	RDP2	admixed-jap	0.273008	0.72699	0	0	0	0	0
10.18730/594SC	CIRAD 358::C1	IRIS_313-7859	135521	NA	Cote d'Ivoire	RDP2	trj	0.20119	0.798807	0	0	0	0	0
10.18730/50H92	CIRAD 403::GERVEX 9039-C1	5b885380.0	122014	GSOR302655	Brazil	RDP2	trj	0	0.919704	0	0.05366	0	0.026635	0
10.18730/50H92	CIRAD 403::GERVEX 9039-C1	IRIS_313-7863	122014	GSOR302655	Brazil	RDP2	trj	0	0.966197	0	0.0338	0	0	0
10.18730/50HD6	CNA 7\BO\1\1>33-13-6-1::C1	7af9f4a0.0	122018	GSOR302656	Colombia	RDP2	trj	0	0.817415	0.107732	0	0.074851	0	0
10.18730/50HD6	CNA 7\BO\1\1>33-13-6-1::C1	IRIS_313-7866	122018	GSOR302656	Colombia	RDP2	trj	0	0.779253	0.160424	0	0.060321	0	0
10.18730/50HG9	CT 13582-15-5-M::C1	5c045944.0	122021	GSOR302658	Colombia	RDP2	trj	0	0.93165	0	0.068348	0	0	0
10.18730/50HG9	CT 13582-15-5-M::C1	IRIS_313-7868	122021	GSOR302658	Colombia	RDP2	trj	0	0.942188	0.057809	0	0	0	0
10.18730/50HPF	CUIABANA::IRTP 17401-C1	6e49e6e7.0	122027	GSOR302660	Brazil	RDP2	trj	0.126407	0.873591	0	0	0	0	0
10.18730/50HPF	CUIABANA::IRTP 17401-C1	IRIS_313-7870	122027	GSOR302660	Brazil	RDP2	trj	0.12679	0.873208	0	0	0	0	0
10.18730/50JF3	GANIGI::IRGC 48698-C1	7504add9.0	122052	GSOR302666	Indonesia	RDP2	trj	0.095802	0.89225	0.011946	0	0	0	0
10.18730/50JF3	GANIGI::IRGC 48698-C1	IRIS_313-7883	122052	GSOR302666	Indonesia	RDP2	trj	0.081117	0.918881	0	0	0	0	0
10.18730/50JTE	GOGO::IRGC 43390-C1	2257c553.0	122063	GSOR302667	Indonesia	RDP2	trj	0.102637	0.883933	0	0	0.013428	0	0
10.18730/50JTE	GOGO::IRGC 43390-C1	IRIS_313-7885	122063	GSOR302667	Indonesia	RDP2	trj	0.0993	0.895508	0	0	0.00519	0	0
10.18730/50M0F	IR 63380-16::C1	c99e3bb1.0	122101	GSOR302683	Philippines	RDP2	trj	0	0.967076	0.032922	0	0	0	0
10.18730/50M0F	IR 63380-16::C1	IRIS_313-7902	122101	GSOR302683	Philippines	RDP2	trj	0	0.967686	0.032312	0	0	0	0
10.18730/50M7P	IR 68704-145-1-1-B::C1	6df8173f.0	122108	GSOR302689	Philippines	RDP2	trj	0	0.880357	0	0.119641	0	0	0
10.18730/50M7P	IR 68704-145-1-1-B::C1	IRIS_313-7907	122108	GSOR302689	Philippines	RDP2	trj	0	0.880649	0	0.119349	0	0	0
10.18730/50M9R	IR 71525-19-1-1::C1	7b0d63f5.0	122110	GSOR302691	Philippines	RDP2	trj	0	0.889655	0	0	0	0	0.110343
10.18730/50M9R	IR 71525-19-1-1::C1	IRIS_313-7909	122110	GSOR302691	Philippines	RDP2	trj	0	0.888643	0	0	0	0	0.111355
10.18730/50MAS	IR 72967-12-2-3::C1	1259ff35.0	122111	GSOR302692	Philippines	RDP2	ind2	0	0	0	0.999997	0	0	0
10.18730/50MAS	IR 72967-12-2-3::C1	IRIS_313-7911	122111	GSOR302692	Philippines	RDP2	ind2	0	0	0	0.999997	0	0	0
10.18730/50MDW	IRAT 104::C1	2783f020.0	122114	GSOR302694	Cote d'Ivoire	RDP2	trj	0	0.999997	0	0	0	0	0
10.18730/50MDW	IRAT 104::C1	IRIS_313-7912	122114	GSOR302694	Cote d'Ivoire	RDP2	trj	0	0.999997	0	0	0	0	0
10.18730/50MEX	IRAT 112::C1	62fc3268.0	122115	GSOR302695	Cote d'Ivoire	RDP2	trj	0	0.999997	0	0	0	0	0
10.18730/50MEX	IRAT 112::C1	IRIS_313-7914	122115	GSOR302695	Cote d'Ivoire	RDP2	trj	0	0.999997	0	0	0	0	0
10.18730/50MJ~	IRAT 234::C1	79f5efca.0	122119	GSOR302696	French Guiana	RDP2	trj	0	0.999997	0	0	0	0	0
10.18730/50MJ~	IRAT 234::C1	IRIS_313-7922	122119	GSOR302696	French Guiana	RDP2	trj	0	0.999997	0	0	0	0	0
10.18730/50MK$	IRAT 335::C1	264ca5bc.0	122120	GSOR302697	Bolivia	RDP2	trj	0	0.805257	0	0	0	0	0.194741
10.18730/50MK$	IRAT 335::C1	IRIS_313-7924	122120	GSOR302697	Bolivia	RDP2	trj	0	0.802462	0	0	0	0	0.197536
10.18730/50MV5	KAKANI 2::IRGC 13373-C1	96d3e4cd.0	122128	GSOR302698	Nepal	RDP2	admixed	0.428162	0	0	0	0.041541	0.530296	0
10.18730/50MV5	KAKANI 2::IRGC 13373-C1	IRIS_313-7933	122128	GSOR302698	Nepal	RDP2	admixed	0.327704	0.161564	0	0	0.030059	0.480672	0
10.18730/50P7C	MITSANGANAHIJERY::GERVEX 8316-C1	dd3201c5.0	122172	GSOR302705	Madagascar	RDP2	trj	0	0.953945	0	0	0.046052	0	0
10.18730/50P7C	MITSANGANAHIJERY::GERVEX 8316-C1	IRIS_313-7959	122172	GSOR302705	Madagascar	RDP2	trj	0	0.955622	0	0	0.044376	0	0
10.18730/50SD3	VARY LAVA 90::GERVEX 8254-C1	3f191e83.0	122275	GSOR302724	Madagascar	RDP2	trj	0	0.999997	0	0	0	0	0
10.18730/50SD3	VARY LAVA 90::GERVEX 8254-C1	IRIS_313-7992	122275	GSOR302724	Madagascar	RDP2	trj	0	0.999997	0	0	0	0	0
10.18730/50SE4	VARY LAVA DE BETAFO::GERVEX 8381-C1	05a70989.0	122276	GSOR302725	Madagascar	RDP2	trj	0	0.911492	0	0	0.088505	0	0
10.18730/50SE4	VARY LAVA DE BETAFO::GERVEX 8381-C1	IRIS_313-7993	122276	GSOR302725	Madagascar	RDP2	trj	0	0.910128	0	0	0.08987	0	0
10.18730/50SF5	VARY MADINIKA 3566::GERVEX 8448-C1	29996530.0	122277	GSOR302726	Madagascar	RDP2	trj	0.000346	0.999651	0	0	0	0	0
10.18730/50SF5	VARY MADINIKA 3566::GERVEX 8448-C1	IRIS_313-7994	122277	GSOR302726	Madagascar	RDP2	trj	0.000573	0.999425	0	0	0	0	0
10.18730/50KT9	IR 47686-09-01-B-1::C1	af014bc6.0	122095	GSOR302679	Philippines	RDP2	trj	4e-06	0.999994	0	0	0	0	0
10.18730/50KT9	IR 47686-09-01-B-1::C1	IRIS_313-8003	122095	GSOR302679	Philippines	RDP2	trj	7.5e-05	0.999922	0	0	0	0	0
10.18730/50M8Q	IR 71524-44-1-1::C1	2793c2ae.0	122109	GSOR302690	Philippines	RDP2	trj	0	0.999997	0	0	0	0	0
10.18730/50M8Q	IR 71524-44-1-1::C1	IRIS_313-8010	122109	GSOR302690	Philippines	RDP2	trj	0	0.999997	0	0	0	0	0
10.18730/50SK9	VIETNAM 1::C1	44046f80.0	122281	GSOR302728	Viet Nam	RDP2	admixed-jap	0.549977	0.450021	0	0	0	0	0
10.18730/50SK9	VIETNAM 1::C1	IRIS_313-8011	122281	GSOR302728	Viet Nam	RDP2	admixed-jap	0.554796	0.445202	0	0	0	0	0
10.18730/5D6PS	JAGLI BORO::IRGC 27516-2	IRIS_313-8252	121233	GSOR301939	Bangladesh	RDP2	aus	0	0	0	0	0.999997	0	0
10.18730/5D6RV	KHAO DAWK MALI 105::IRGC 27748-2	IRIS_313-8253	121235	GSOR301941	Thailand	RDP2	admixed-ind	0	0	0	0.647705	0	0	0.352292
10.18730/5CP5E	CO 39::IRGC 51231-1	f40ea464.0	117454	GSOR301524	India	RDP2	admixed-ind	0	0.026971	0.400939	0.444574	0.127514	0	0
10.18730/5CP5E	CO 39::IRGC 51231-1	IRIS_313-8265	117454	GSOR301524	India	RDP2	admixed-ind	0	0	0.270732	0.127642	0.028406	0	0.573218
10.18730/5CNX6	CHHOTE DHAN::IRGC 58930-1	IRIS_313-8268	117446	GSOR301518	Nepal	RDP2	aro	0	0	0	0	0	0.999997	0
10.18730/5D073	KOYRA::IRGC 77267-1	66b6164a.0	121026	GSOR301749	Bangladesh	RDP2	aus	0	0	0	0	0.923933	0.076065	0
10.18730/5D073	KOYRA::IRGC 77267-1	IRIS_313-8283	121026	GSOR301749	Bangladesh	RDP2	aus	0	0	0	0	0.943924	0.056074	0
10.18730/5CW3K	BHADOIA 303::IRGC 6588-1	41872470.0	120894	GSOR301640	Bangladesh	RDP2	aus	0.021853	0	0	0.071895	0.90625	0	0
10.18730/5CW3K	BHADOIA 303::IRGC 6588-1	IRIS_313-8321	120894	GSOR301640	Bangladesh	RDP2	aus	0	0	0	0	0.999997	0	0
10.18730/5DE77	POENOET HITAM::IRGC 8193-1	2ced64b0.0	121474	GSOR302180	Indonesia	RDP2	admixed-jap	0	0.380914	0.235869	0	0.013951	0	0.369265
10.18730/5DE77	POENOET HITAM::IRGC 8193-1	IRIS_313-8324	121474	GSOR302180	Indonesia	RDP2	admixed	0	0.366334	0.187406	0.446258	0	0	0
10.18730/5CQDH	JC 1::IRGC 9091-1	92044b56.0	117494	GSOR301545	India	RDP2	aro	0	0.118659	0	0	0.024733	0.856606	0
10.18730/5CQDH	JC 1::IRGC 9091-1	IRIS_313-8326	117494	GSOR301545	India	RDP2	aro	0	0	0	0	0	0.999997	0
10.18730/5DJ4N	BAT DO::IRGC 7014-1	IRIS_313-8341	121599	GSOR302305	Viet Nam	RDP2	admixed-ind	0	0	0.423605	0	0	0	0.576392
10.18730/5D0A6	KURULU WEE (WHITE)::IRGC 66518-1	IRIS_313-8342	121029	GSOR301752	Sri Lanka	RDP2	aus	0	0	0	0	0.999997	0	0
10.18730/5D3DZ	SUFAID 246::IRGC 28303-1	b598fb70.0	121128	GSOR301845	Pakistan	RDP2	aus	0	0	0	0	0.997767	0.002231	0
10.18730/5D3DZ	SUFAID 246::IRGC 28303-1	IRIS_313-8390	121128	GSOR301845	Pakistan	RDP2	aus	0	0	0	0	0.999997	0	0
10.18730/5D03U	KHARSU 80::IRGC 28016-1	IRIS_313-8398	121022	GSOR301745	Pakistan	RDP2	aus	0	0	0	0	0.999997	0	0
10.18730/5DJQ3	JABOR SAIL::IRGC 66831-1	IRIS_313-8410	121618	GSOR302324	Bangladesh	RDP2	aus	0	0	0	0	0.999997	0	0
10.18730/5D59H	ARC 11959::IRGC 21780-1	IRIS_313-8554	121188	GSOR301894	India	RDP2	aus	0	0	0	0	0.977455	0	0.022543
10.18730/5CVH1	AUS 439::IRGC 29221-1	IRIS_313-8641	120876	GSOR301622	Bangladesh	RDP2	aus	0	0	0	0	0.999997	0	0
10.18730/5DHK4	TAK::IRGC 73124-1	IRIS_313-8655	121582	GSOR302288	Pakistan	RDP2	aus	0	0	0	0	0.995903	0	0.004095
10.18730/5CN9Q	ARC 13829::IRGC 42469-1	61659fb4.0	117426	GSOR301510	India	RDP2	aro	0	0.081604	0	0	0	0.918394	0
10.18730/5CN9Q	ARC 13829::IRGC 42469-1	IRIS_313-8712	117426	GSOR301510	India	RDP2	aro	0	0.068592	0	0	0	0.931406	0
10.18730/5CYEM	HOLOI BASH (SOLOI BASH)::IRGC 64778-1	14dc0f9b.0	120969	GSOR301700	Bangladesh	RDP2	aus	0	0	0	0	0.995879	0	0.004119
10.18730/5CYEM	HOLOI BASH (SOLOI BASH)::IRGC 64778-1	IRIS_313-8721	120969	GSOR301700	Bangladesh	RDP2	aus	0	0	0	0	0.999997	0	0
10.18730/5CPHT	DOM ZARD::IRGC 12881-1	IRIS_313-8747	117466	GSOR301533	Iran	RDP2	aro	0	0	0	0	0	0.999997	0
10.18730/5D35Q	SIMUL KHURI::IRGC 35154-1	a6888b79.0	121120	GSOR301837	India	RDP2	aus	0	0	0	0	0.999997	0	0
10.18730/5D35Q	SIMUL KHURI::IRGC 35154-1	IRIS_313-8771	121120	GSOR301837	India	RDP2	aus	0	0	0	0	0.999997	0	0
10.18730/5D0HD	LALSAITA::IRGC 43915-1	f523a01d.0	121036	GSOR301758	Bangladesh	RDP2	aus	0	0	0	0	0.999997	0	0
10.18730/5D0HD	LALSAITA::IRGC 43915-1	IRIS_313-8789	121036	GSOR301758	Bangladesh	RDP2	aus	0	0	0	0	0.999997	0	0
10.18730/5CN8P	ARC 10497::IRGC 12485-1	d00c1e13.0	117425	GSOR301509	India	RDP2	aro	0	0	0	0	0	0.999997	0
10.18730/5CN8P	ARC 10497::IRGC 12485-1	IRIS_313-8813	117425	GSOR301509	India	RDP2	aro	0	0	0	0	0	0.999997	0
10.18730/5DF0*	SHANKA::IRGC 67848-1	46aa9c6a.0	121499	GSOR302205	Bhutan	RDP2	aro	0	0	0	0	0	0.999997	0
10.18730/5DF0*	SHANKA::IRGC 67848-1	IRIS_313-8814	121499	GSOR302205	Bhutan	RDP2	aro	0	0	0	0	0	0.999997	0
10.18730/5D1J9	NOROI::IRGC 31611-1	IRIS_313-8864	121069	GSOR301790	Bangladesh	RDP2	aus	0	0	0	0	0.999997	0	0
10.18730/5DGA0	WIR 1072::IRGC 57496-1	IRIS_313-8890	121541	GSOR302247	Belgium	RDP2	tej	0.999997	0	0	0	0	0	0
10.18730/5CRPN	NABESHI::IRGC 8269-1	IRIS_313-8927	117535	GSOR301568	Taiwan	RDP2	admixed-jap	0.657866	0.342132	0	0	0	0	0
10.18730/5CVWC	BATHURI::IRGC 25838-1	IRIS_313-8963	120887	GSOR301633	Bangladesh	RDP2	aus	0	0	0	0	0.999997	0	0
10.18730/5DD6B	MUTTU SAMBA::IRGC 36333-1	2cdab92c.0	121441	GSOR302147	Sri Lanka	RDP2	ind3	0.017888	0	0	0	0.091407	0.042215	0.848489
10.18730/5DD6B	MUTTU SAMBA::IRGC 36333-1	IRIS_313-9039	121441	GSOR302147	Sri Lanka	RDP2	ind3	0	0	0	0	0	0.022609	0.977388
10.18730/5CS60	PANKHARI 203::IRGC 5999-1	ea0b205a.0	117551	GSOR301574	India	RDP2	aro	0	0	0	0	0	0.999997	0
10.18730/5CS60	PANKHARI 203::IRGC 5999-1	IRIS_313-9083	117551	GSOR301574	India	RDP2	aro	0	0	0	0	0	0.999997	0
10.18730/5DTR1	RAYADA::IRGC 27594-1	IRIS_313-9108	124467	GSOR302797	Bangladesh	RDP2	admixed-ind	0	0	0.538478	0.004688	0	0.076589	0.380244
10.18730/5D56E	ARC 10100::IRGC 20709-1	84cbb57e.0	121185	GSOR301891	India	RDP2	aus	0	0.074958	0	0.128002	0.797039	0	0
10.18730/5D56E	ARC 10100::IRGC 20709-1	IRIS_313-9137	121185	GSOR301891	India	RDP2	aus	0	0	0	0	0.81731	0	0.182687
10.18730/5D3K0	TAK SUFAID::IRGC 73127-1	89d2c5a0.0	121134	GSOR301850	Pakistan	RDP2	aus	0.013281	0	0	0	0.983509	0	0.003208
10.18730/5D3K0	TAK SUFAID::IRGC 73127-1	IRIS_313-9283	121134	GSOR301850	Pakistan	RDP2	aus	0	0	0	0	0.999997	0	0
10.18730/5DF2$	SHINCHIKU IKU 103::IRGC 10430-1	850b5257.0	121501	GSOR302207	Taiwan	RDP2	tej	0.833735	0.028203	0	0.040903	0.058869	0.03829	0
10.18730/5DF2$	SHINCHIKU IKU 103::IRGC 10430-1	IRIS_313-9346	121501	GSOR302207	Taiwan	RDP2	tej	0.999997	0	0	0	0	0	0
10.18730/5DJAV	CHANDARHAT::IRGC 25845-1	1e5e8456.0	121605	GSOR302311	Bangladesh	RDP2	aus	0	0	0	0	0.999997	0	0
10.18730/5DJAV	CHANDARHAT::IRGC 25845-1	IRIS_313-9368	121605	GSOR302311	Bangladesh	RDP2	aus	0	0	0	0	0.999997	0	0
10.18730/5CTG5	YANGKUM (RED)::IRGC 32406-1	dd87f5b2.0	117593	GSOR301594	Bhutan	RDP2	admixed-jap	0.424879	0.495281	0	0	0	0.079838	0
10.18730/5CTG5	YANGKUM (RED)::IRGC 32406-1	IRIS_313-9404	117593	GSOR301594	Bhutan	RDP2	admixed	0.229725	0.254317	0	0.515957	0	0	0
10.18730/5CWR3	CHUNGUR BALI::IRGC 25855-1	c0fe8244.0	120915	GSOR301658	Bangladesh	RDP2	aus	0	0	0	0	0.91226	0.042003	0.045735
10.18730/5CWR3	CHUNGUR BALI::IRGC 25855-1	IRIS_313-9422	120915	GSOR301658	Bangladesh	RDP2	aus	0	0	0	0	0.999997	0	0
10.18730/5D6Z$	7507-137::IRGC 40081-1	IRIS_313-9438	121242	GSOR301948	Japan	RDP2	tej	0.927171	0	0	0.072827	0	0	0
10.18730/5CWQ2	CHUA DAU::IRGC 4785-1	f889e421.0	120914	GSOR301657	China	RDP2	admixed-ind	0	0.0233	0.351442	0.192351	0	0	0.432906
10.18730/5CWQ2	CHUA DAU::IRGC 4785-1	IRIS_313-9555	120914	GSOR301657	China	RDP2	admixed-ind	0	0	0.381883	0.252852	0	0	0.365263
10.18730/5DJBW	CHAWAL::IRGC 73090-1	IRIS_313-9601	121606	GSOR302312	Pakistan	RDP2	aro	0	0	0	0	0.043538	0.956459	0
10.18730/5CX4F	DANGAR::IRGC 76296-1	IRIS_313-9610	120927	GSOR301667	India	RDP2	aus	0	0	0	0	0.999997	0	0
10.18730/5CZJK	KALIA::IRGC 34699-1	IRIS_313-9626	121005	GSOR301729	Bangladesh	RDP2	aus	0	0	0	0	0.999997	0	0
10.18730/5CQHN	JC 157::IRGC 9074-1	IRIS_313-9629	117498	GSOR301548	India	RDP2	aro	0	0	0	0	0	0.999997	0
10.18730/5DE66	PODI HEENATI::IRGC 36345-1	dbd7a43d.0	121473	GSOR302179	Sri Lanka	RDP2	aus	0	0.099931	0	0.011157	0.88891	0	0
10.18730/5DE66	PODI HEENATI::IRGC 36345-1	IRIS_313-9636	121473	GSOR302179	Sri Lanka	RDP2	aus	0	0.091697	0	0	0.908301	0	0
10.18730/5D0KF	LENJA MURALI::IRGC 66815-1	IRIS_313-9661	121038	GSOR301760	Bangladesh	RDP2	aus	0	0	0	0	0.999997	0	0
10.18730/5D731	AI DA ZHONG::IRGC 59348-1	1fb8be6d.0	121246	GSOR301952	China	RDP2	tej	0.760114	0.046576	0	0.066977	0.068281	0.05805	0
10.18730/5D731	AI DA ZHONG::IRGC 59348-1	IRIS_313-9724	121246	GSOR301952	China	RDP2	tej	0.999997	0	0	0	0	0	0
10.18730/5DP96	BERENJ 1277 S::IRGC 3461-1	f1be6ab1.0	121902	GSOR302600	Afghanistan	RDP2	admixed	0	0	0	0	0.58928	0.410717	0
10.18730/5DP96	BERENJ 1277 S::IRGC 3461-1	IRIS_313-9783	121902	GSOR302600	Afghanistan	RDP2	admixed	0	0	0	0	0.582029	0.417969	0
10.18730/5D764	AMARELO::IRGC 9389-1	c840a160.0	121249	GSOR301955	Hungary	RDP2	tej	0.989255	0	0	0	0	0.010742	0
10.18730/5D764	AMARELO::IRGC 9389-1	IRIS_313-9814	121249	GSOR301955	Hungary	RDP2	tej	0.993745	0	0	0	0	0.006253	0
10.18730/5DA3Q	GEANT W 7::IRGC 9620-1	423be591.0	121342	GSOR302048	Netherlands	RDP2	admixed	0	0.334727	0	0	0	0.014587	0.650684
10.18730/5DA3Q	GEANT W 7::IRGC 9620-1	IRIS_313-9817	121342	GSOR302048	Netherlands	RDP2	admixed	0	0.332961	0	0	0	0.012139	0.654899
10.18730/5DE44	PI 282203::IRGC 16292-1	IRIS_313-9880	121471	GSOR302177	Hungary	RDP2	tej	0.999997	0	0	0	0	0	0
10.18730/5D99$	CIWINI SML::IRGC 50642-1	c88dcbba.0	121316	GSOR302022	Surinam	RDP2	admixed-jap	0.002741	0.467956	0	0.182811	0	0	0.346491
10.18730/5D99$	CIWINI SML::IRGC 50642-1	IRIS_313-9939	121316	GSOR302022	Surinam	RDP2	admixed-jap	0	0.47087	0	0.212105	0	0	0.317024
	Francis	77522873.0	NA	NA	India	RDP2	trj	0.046634	0.876604	0	0	0.076761	0	0
	Khau Mac Kho	89254798.0	NA	NA	India	RDP2	admixed-jap	0.412091	0.587906	0	0	0	0	0
	Khao Nok	00eb64ff.0	NA	NA	India	RDP2	admixed-jap	0.334254	0.665743	0	0	0	0	0
	K 65	02d095ba.0	NA	NA	India	RDP2	admixed	0	0.332084	0	0	0	0.271601	0.396314
	ARC 7047	03c6494e.0	NA	NA	India	RDP2	aus	0	0	0	0	0.968131	0.031867	0
	Jhona 2	0479b909.0	NA	NA	India	RDP2	aus	0	0	0	0	0.999997	0	0
	Akage	074b77c3.0	NA	NA	India	RDP2	tej	0.999997	0	0	0	0	0	0
	Tupa729	08ad4a27.0	NA	NA	India	RDP2	admixed	0	0.218514	0	0.055346	0	0.726138	0
	Azucena	08de34ee.0	NA	NA	India	RDP2	trj	0	0.999997	0	0	0	0	0
	93-11	0c8eb926.0	NA	NA	India	RDP2	admixed-ind	0	0	0.269288	0.73071	0	0	0
	Lebed	0cec5a7c.0	NA	NA	India	RDP2	admixed-jap	0	0.507942	0.041401	0.450656	0	0	0
	NSFTV230	0ede42bd.0	NA	NA	India	RDP2	tej	0.999997	0	0	0	0	0	0
	Nipponbare	0f847952.0	NA	NA	India	RDP2	tej	0.999997	0	0	0	0	0	0
	Spring	12a175c1.0	NA	NA	India	RDP2	trj	0	0.913433	0.086565	0	0	0	0
	MCR010277	12c4cd0b.0	NA	NA	India	RDP2	admixed-jap	0	0.50596	0.264904	0	0.050802	0	0.178333
	Jarjan	15c81bea.0	NA	NA	India	RDP2	aus	0	0	0	0	0.931939	0.068059	0
	Padi Perak	1c90f30d.0	NA	NA	India	RDP2	trj	0	0.975613	0	0	0	0.024384	0
	Baguamon 14	1d0066e2.0	NA	NA	India	RDP2	ind3	0	0	0.035985	0	0.04086	0	0.923153
	Ratul	1d228dbc.0	NA	NA	India	RDP2	aus	0	0	0	0	0.999997	0	0
	Urasan 1	1eb9eba2.0	NA	NA	India	RDP2	admixed-jap	0.265549	0.712626	0.021824	0	0	0	0
	Dragon Eyeball 100	1fbe21f5.0	NA	NA	India	RDP2	admixed-jap	0.498827	0.478171	0	0	0.023	0	0
	Dianyu 1	2560fd8e.0	NA	NA	India	RDP2	tej	0.999997	0	0	0	0	0	0
	Anjana Dhan	299cd71b.0	NA	NA	India	RDP2	aus	0	0	0	0	0.999997	0	0
	Khao Nam Jen	2b09d29a.0	NA	NA	India	RDP2	tej	0.859757	0	0	0	0	0.140241	0
	Jinguoyin	2f806e22.0	NA	NA	India	RDP2	ind1	0.023952	0.010663	0.895669	0	0.069715	0	0
	Jena 035	31a635bf.0	NA	NA	India	RDP2	aus	0	0.045745	0	0	0.954253	0	0
	Surjamukhi	38fd6917.0	NA	NA	India	RDP2	aus	0	0	0	0	0.985229	0.014769	0
	Jarjan	3cb37cc2.0	NA	NA	India	RDP2	aus	0.017392	0.061188	0	0	0.921418	0	0
	Nepal 8	3d71b9ff.0	NA	NA	India	RDP2	aus	0	0	0	0	0.902065	0	0.097933
	NSFTV383	3e1268da.0	NA	NA	India	RDP2	tej	0.947983	0	0	0.005725	0	0.04629	0
	Rikuu132	3f829fb5.0	NA	NA	India	RDP2	tej	0.954967	0	0	0	0.025735	0.019297	0
	Tupa 121-3	3fb2d6a8.0	NA	NA	India	RDP2	aus	0	0	0	0	0.999997	0	0
	Khau Tan Chiem	40565e0c.0	NA	NA	India	RDP2	tej	0.784574	0.215424	0	0	0	0	0
	Basilanon	4176d4e6.0	NA	NA	India	RDP2	admixed-jap	0.014501	0.500026	0.221958	0.154798	0	0	0.108715
	Hong Cheuh Zai	41a77e0a.0	NA	NA	India	RDP2	ind1	0	0.011329	0.814305	0.155274	0.01909	0	0
	Taducan	4916ae53.0	NA	NA	India	RDP2	admixed-ind	0.035939	0.040976	0.334204	0.385	0.068514	0	0.135365
	Bleiyo	4ccd3edd.0	NA	NA	India	RDP2	admixed-ind	0	0	0.121666	0.270244	0	0	0.608088
	Davao 1	51dd7586.0	NA	NA	India	RDP2	ind1	0	0	0.927064	0	0	0	0.072934
	Asu	56468c9d.0	NA	NA	India	RDP2	admixed-ind	0	0	0.197739	0	0.251913	0	0.550347
	Yang Dao 6	61876b53.0	NA	NA	India	RDP2	ind2	0	0	0.248157	0.751841	0	0	0
	Bei Khe	63c8f004.0	NA	NA	India	RDP2	admixed-ind	0	0	0.075463	0.461297	0	0	0.463238
	NSFTV48	63f63dde.0	NA	NA	India	RDP2	admixed-jap	0.325851	0.674146	0	0	0	0	0
	Eiko	669e3d51.0	NA	NA	India	RDP2	tej	0.999997	0	0	0	0	0	0
	Hakphaynhay	6a5146e0.0	NA	NA	India	RDP2	ind3	0	0	0.155615	0	0	0	0.844383
	Wells	715bc18e.0	NA	NA	India	RDP2	trj	0	0.932884	0	0	0.067114	0	0
	Deng Pao Zhai	73aec5ea.0	NA	NA	India	RDP2	ind1	0	0	0.865725	0	0	0	0.134273
	Rambhog	78f800b1.0	NA	NA	India	RDP2	ind3	0	0.015556	0	0.007063	0.133278	0.023243	0.82086
	Kalo Dhan	78fdc427.0	NA	NA	India	RDP2	aus	0	0	0	0.15336	0.846638	0	0
	Puluik Arang	791cbbb3.0	NA	NA	India	RDP2	ind2	0	9.8e-05	0	0.785794	0	0	0.214106
	Milyang 23	7af335f7.0	NA	NA	India	RDP2	ind2	0.100719	0	0	0.892696	0	0.006583	0
	Hg 24	7c74fa8e.0	NA	NA	India	RDP2	admixed	0.28719	0.104997	0.072241	0	0.209671	0.142076	0.183824
	Shwe Nang Gyi	7ea14274.0	NA	NA	India	RDP2	admixed	0	0.263759	0.002027	0.734212	0	0	0
	Deejiaohualuo	7ff91fce.0	NA	NA	India	RDP2	ind1	0	0	0.999021	0.000977	0	0	0
	Muha	8451e994.0	NA	NA	India	RDP2	aus	0	0.037232	0	0	0.809413	0.153353	0
	IR64	85240e22.0	NA	NA	India	RDP2	ind2	0	0	0.170385	0.799896	0.011295	0.018422	0
	Tima	88a73de4.0	NA	NA	India	RDP2	admixed	0.333356	0.178923	0	0	0.070469	0.417251	0
	ARC 11094	88cda384.0	NA	NA	India	RDP2	aus	0	0.023264	0	0	0.976733	0	0
	Padi Kuning	9158ad61.0	NA	NA	India	RDP2	admixed-ind	0	0.142162	0.091982	0.61587	0	0	0.149985
	Vandaran	9911d255.0	NA	NA	India	RDP2	ind3	0.017042	0	0	0	0	0	0.982956
	Calotoc	9b2638e2.0	NA	NA	India	RDP2	admixed-jap	0	0.565612	0.206372	0.228014	0	0	0
	Kahei	9d891ce4.0	NA	NA	India	RDP2	admixed-jap	0.272314	0.679199	0.048486	0	0	0	0
	Qingyu	a66e51e4.0	NA	NA	India	RDP2	ind1	0	0	0.999997	0	0	0	0
	Badari Dhan	a6c97936.0	NA	NA	India	RDP2	aus	0.020246	0	0	0	0.949265	0	0.030487
	Omachi	a7c72ef5.0	NA	NA	India	RDP2	tej	0.999997	0	0	0	0	0	0
	NSFTV374	b37e6755.0	NA	NA	India	RDP2	tej	0.999632	0	0	0	0.000366	0	0
	Rinsisanhongmi	b4701a3f.0	NA	NA	India	RDP2	admixed-ind	0	0.022294	0.463517	0.083077	0	0	0.431111
	Kameji	b5e78cd9.0	NA	NA	India	RDP2	tej	0.999997	0	0	0	0	0	0
	VAZAKONANDRIANA::IRGC69945-1	b96d2f2a.0	NA	NA	India	RDP2	trj	0	0.999997	0	0	0	0	0
	Rexmont	bf2bfe3b.0	NA	NA	India	RDP2	trj	0	0.931667	0.068331	0	0	0	0
	Pokkali	bfcf9a06.0	NA	NA	India	RDP2	ind3	0	0	0	0.000139	0.043246	0	0.956613
	Shoni	c4a387e7.0	NA	NA	India	RDP2	aus	0	0	0	0	0.988425	0.011572	0
	NSFTV351	c6d4b592.0	NA	NA	India	RDP2	tej	0.997223	0	0.002774	0	0	0	0
	Local Basmati	c7ededfe.0	NA	NA	India	RDP2	admixed	0	0	0	0	0.548733	0.451264	0
	Jaguary	c81608a5.0	NA	NA	India	RDP2	admixed-jap	0.332356	0.667642	0	0	0	0	0
	Nepal 555	ca108782.0	NA	NA	India	RDP2	aus	0	0	0	0	0.999997	0	0
	Co 13	cb4ad06b.0	NA	NA	India	RDP2	ind3	0	0	0.039431	0	0.138848	0	0.821719
	NSFTV362	cbba6af5.0	NA	NA	India	RDP2	trj	0	0.984664	0	0	0	0.015334	0
	Shinriki	cd13e5c7.0	NA	NA	India	RDP2	tej	0.999997	0	0	0	0	0	0
	Pinulupot 1	cdeff1a8.0	NA	NA	India	RDP2	admixed-jap	0	0.407963	0.183369	0.338498	0	0	0.070168
	Phulba	cf184e89.0	NA	NA	India	RDP2	admixed-jap	0.296456	0.626706	0.009771	0	0	0.067066	0
	Kaluheenati	d51012b7.0	NA	NA	India	RDP2	aus	0.095457	0	0	0	0.904541	0	0
	Naba	d6d7f2fd.0	NA	NA	India	RDP2	admixed-ind	0	0.01708	0.444942	0	0.043815	0	0.494162
	Chin Galay	d922c304.0	NA	NA	India	RDP2	ind3	0	0	0.02862	0	0	0	0.971378
	Neang Phtong	da412234.0	NA	NA	India	RDP2	admixed-ind	0	0	0	0.477257	0	0.016069	0.506672
	Vary Futsi	e26bcea4.0	NA	NA	India	RDP2	admixed-ind	0	0	0	0.184843	0.188451	0.022172	0.604532
	Asahi	e4eedabb.0	NA	NA	India	RDP2	tej	0.999997	0	0	0	0	0	0
	Bingala	e57e1762.0	NA	NA	India	RDP2	admixed-ind	0	0.088151	0.312474	0	0	0.015898	0.583475
	IR 58	e7f0806b.0	NA	NA	India	RDP2	ind2	0	0.00348	0	0.93287	0	0	0.063648
	Neang Menh	e88bd99f.0	NA	NA	India	RDP2	ind2	0	0	0.030449	0.969548	0	0	0
	Aikoku	f1e566e4.0	NA	NA	India	RDP2	tej	0.999997	0	0	0	0	0	0
	Sensho	f268d1d4.0	NA	NA	India	RDP2	admixed-jap	0.29943	0.639512	0	0.061056	0	0	0
	Kemasin	f41aff57.0	NA	NA	India	RDP2	ind2	0	0	0.004691	0.995306	0	0	0
	Shuusoushu	f7377409.0	NA	NA	India	RDP2	ind1	0.032243	0	0.967754	0	0	0	0
	Ma sho	fad25f2d.0	NA	NA	India	RDP2	trj	0.238203	0.757119	0.004675	0	0	0	0
	Nipponbare	ff7ace8e.0	NA	NA	India	RDP2	tej	0.999997	0	0	0	0	0	0
10.18730/4X8EE	FORTUNA	06334433.0	117736	GSOR301050	United States	RDP1	trj	0	0.999997	0	0	0	0	0
10.18730/4XAMA	LOMELLO	09869491.0	117806	GSOR301324	Italy	RDP1	tej	0.927169	0.072829	0	0	0	0	0
10.18730/4X4T9	MEHR	16463092.0	117620	GSOR301097	Iran	RDP1	aus	0	0	0	0	0.894826	0	0.105172
10.18730/4X6R$	CHAU	30646147.0	117682	GSOR301027	Vietnam	RDP1	admixed-ind	0	0	0.443449	0.13376	0	0	0.422789
10.18730/4XEAH	TSIPALA 421	61152244.0	117924	GSOR301157	Madagascar	RDP1	admixed-ind	0	0	0	0	0.326619	0	0.673378
10.18730/4XE4B	TONDOK	72497775.0	117918	GSOR301155	Indonesia	RDP1	trj	0	0.961469	0.038529	0	0	0	0
10.18730/4XBTB	PATNA	85959164.0	117844	GSOR301271	Morocco	RDP1	admixed-jap	0.683516	0.269932	0	0	0.04655	0	0
10.18730/4XAVH	MELANOTRIX	86556239.0	117813	GSOR301291	Tajikistan	RDP1	tej	0.999997	0	0	0	0	0	0
10.18730/4XC2K	PIRINAE 69	87621330.0	117852	GSOR301239	Macedonia or Former Yugoslavia	RDP1	tej	0.792821	0	0	0.207177	0	0	0
10.18730/4WZX0	TAINUNG 67	88631879.0	117279	GSOR312007	Taiwan	RDP1	tej	0.981875	0	0.005326	0.012798	0	0	0
10.18730/4X9KE	KALAMKATI	006dfe9b.0	117773	GSOR301074	India	RDP1	aus	0	0	0	0	0.999997	0	0
10.18730/4X7AF	DA16	014ab0f1.0	117700	GSOR301037	Unknown	RDP1	admixed-ind	0	0	0	0	0.707532	0	0.292466
10.18730/52RWU	BLUE ROSE SUPREME	024bbd20.0	124371	GSOR301173	United States	RDP1	admixed-jap	0.44709	0.552908	0	0	0	0	0
10.18730/4XC9T	RATHUWEE	02cc7c6d.0	117859	GSOR301123	Sri Lanka	RDP1	ind2	0	0	0	0.999997	0	0	0
10.18730/4X92$	IITA 135	044639de.0	117756	GSOR301276	Nigeria	RDP1	trj	0	0.901084	0.098913	0	0	0	0
10.18730/4WZNX	MINGHUI 63	0491646d.0	117271	GSOR312009	China	RDP1	admixed-ind	0	0.08434	0.101882	0.70818	0.064759	0	0.040838
10.18730/4X6X2	CHODONGJI	068b860d.0	117687	GSOR301030	Republic of Korea	RDP1	tej	0.999997	0	0	0	0	0	0
10.18730/4X5EX	ARC 10086	0764178c.0	117640	GSOR301346	India	RDP1	trj	0.212635	0.78125	0	0	0	0.006113	0
10.18730/4XDDS	SRI MALAYSIA DUA	07dac217.0	117895	GSOR301265	Malaysia	RDP1	tej	0.999997	0	0	0	0	0	0
10.18730/4X4ZE	SML 242	07f246bb.0	117625	GSOR301289	Suriname	RDP1	ind1	0	0	0.999997	0	0	0	0
10.18730/509RM	KHAO PAHK MAW	084e8b29.0	121653	GSOR301320	Thailand	RDP1	aus	0	0.136412	0	0	0.809077	0.054509	0
10.18730/4XDGW	SUNDENSIS	092f15e7.0	117898	GSOR301259	Kazakhstan	RDP1	ind2	0.190185	0.006055	0	0.803759	0	0	0
	NPE 835	0bca95e0.0	126399	GSOR301107	Pakistan	RDP1	tej	0.807253	0.066342	0	0	0	0.126403	0
10.18730/4XCG~	ROMANICA	0be20a08.0	117866	GSOR301246	Hungary	RDP1	tej	0.999997	0	0	0	0	0	0
10.18730/4XA4Z	KOTOBUKI MOCHI	0c85e164.0	117790	GSOR301087	Unknown	RDP1	admixed-jap	0	0.48706	0	0	0.512938	0	0
10.18730/4X49X	ARC 7229	0d125c0e.0	117603	GSOR301006	India	RDP1	aus	0	0	0	0	0.884761	0	0.115236
10.18730/4X822	DV 123	0defa551.0	117724	GSOR301314	Bangladesh	RDP1	aus	0	0	0	0	0.999997	0	0
10.18730/4XEW=	ZERAWCHANICA KARATALSKI	0e787735.0	117942	GSOR301277	Poland	RDP1	tej	0.999997	0	0	0	0	0	0
10.18730/4XBQ8	PAPPAKU	0f6a67da.0	117841	GSOR301117	Taiwan	RDP1	admixed-ind	0	0	0.288979	0.265189	0	0	0.44583
10.18730/4XB0P	MUDGO	11bf5114.0	117818	GSOR301102	India	RDP1	ind3	0	0	0.061318	0	0.05829	0	0.880391
10.18730/4X4AY	ASD 1	122a975b.0	117604	GSOR301343	India	RDP1	tej	0.999997	0	0	0	0	0	0
10.18730/4XDFV	SULTANI	128dd425.0	117897	GSOR301141	Egypt	RDP1	trj	0.09699	0.903007	0	0	0	0	0
10.18730/4X94U	IR 8	12d82364.0	117758	GSOR301065	Philippines	RDP1	admixed-ind	0	0	0.264823	0.735174	0	0	0
10.18730/4X55M	56-122-23	137628a5.0	117631	GSOR301301	Thailand	RDP1	tej	0.999997	0	0	0	0	0	0
10.18730/4XDKZ	SZE GUEN ZIM	13ae4f27.0	117901	GSOR301225	China	RDP1	ind1	0	0	0.985614	0	0	0	0.014383
10.18730/4XES*	YABANI MONTAKHAB 7	149fb038.0	117939	GSOR301207	Egypt	RDP1	tej	0.999997	0	0	0	0	0	0
10.18730/4XCCX	RIKUTO NORIN 21	14e43b02.0	117862	GSOR301351	Japan	RDP1	admixed-jap	0.323793	0.620196	0	0	0	0.056009	0
10.18730/4X7W~	DNJ 140	1510e4aa.0	117718	GSOR301313	Bangladesh	RDP1	aus	0.031273	0	0	0	0.968725	0	0
10.18730/4X8GG	GAMBIAKA SEBELA	1516d75f.0	117738	GSOR301267	Mali	RDP1	tej	0.999997	0	0	0	0	0	0
10.18730/4X57P	68-2	15e6c437.0	117633	GSOR301168	France	RDP1	tej	0.999997	0	0	0	0	0	0
10.18730/53YFJ	SML KAPURI	16d7e397.0	126405	GSOR301290	Suriname	RDP1	tej	0.999997	0	0	0	0	0	0
10.18730/4X6ER	C1-6-5-3	17627a92.0	117672	GSOR301268	Mexico	RDP1	admixed	0.516422	0	0	0.483576	0	0	0
10.18730/4XD6J	SHORT GRAIN	17c4070a.0	117888	GSOR301136	Thailand	RDP1	admixed-ind	0	0	0.333372	0	0	0.002517	0.664109
10.18730/4X7GN	DELLA	180a155f.0	117706	GSOR301374	United States	RDP1	trj	0	0.999997	0	0	0	0	0
10.18730/4X8RR	GUINEANDAO	1911c363.0	117746	GSOR301243	Guinea	RDP1	admixed-jap	0.367514	0.624403	0.008081	0	0	0	0
10.18730/4XDRU	TADUKAN	192e24ab.0	117906	GSOR301154	Philippines	RDP1	admixed-ind	0	0	0.396295	0.480818	0.024478	0	0.098408
10.18730/4X6FS	CA 902/B/2/1	195567bf.0	117673	GSOR301219	Chad	RDP1	aus	0	0	0	0	0.999997	0	0
10.18730/4X6NZ	CHAHORA 144	1956dd3f.0	117679	GSOR301025	Unknown	RDP1	trj	0	0.999997	0	0	0	0	0
10.18730/4XB7X	NUCLEORYZA	199f4455.0	117825	GSOR301210	Austria	RDP1	tej	0.999997	0	0	0	0	0	0
10.18730/4XCJ=	RTS 4	1a946dc6.0	117868	GSOR301129	Vietnam	RDP1	ind3	0	0	0.041618	0	0.126395	0	0.831985
10.18730/4XCBW	RIKUTO KEMOCHI	1a95985b.0	117861	GSOR301124	Japan	RDP1	tej	0.954793	0	0	0	0	0.045205	0
10.18730/4X8WW	HONDURAS	1ab838a2.0	117750	GSOR301058	Honduras	RDP1	trj	0	0.999997	0	0	0	0	0
10.18730/4X6JW	CAROLINA GOLD	1ce7093b.0	117676	GSOR301023	United States	RDP1	trj	0	0.999997	0	0	0	0	0
10.18730/4XB9Z	OKSHITMAYIN	1e26852c.0	117827	GSOR301325	Myanmar	RDP1	admixed-jap	0.248623	0.601092	0	0	0	0	0.150282
10.18730/4X9B6	JAMIR	1e4f3933.0	117765	GSOR301318	Bangladesh	RDP1	aus	0	0	0	0	0.999997	0	0
10.18730/4X51G	1021	1e91cb13.0	117627	NA	Unknown	RDP1	trj	0	0.999997	0	0	0	0	0
10.18730/4X738	COCODRIE	1eb5d579.0	117693	GSOR301379	United States	RDP1	trj	0.028457	0.925789	0	0.038437	0	0.007317	0
10.18730/4XAB1	LACROSSE	1f10be3d.0	117797	GSOR301092	United States	RDP1	admixed-jap	0.506893	0.493105	0	0	0	0	0
10.18730/4X7TZ	DM 56	1f6f13c3.0	117716	GSOR301311	Bangladesh	RDP1	aus	0	0	0	0	0.999997	0	0
10.18730/4XAC2	LADY WRIGHT SELN	1f856ac1.0	117798	GSOR301377	United States	RDP1	admixed-jap	0.279816	0.720182	0	0	0	0	0
10.18730/4XA3Y	KOSHIHIKARI	20a4c97d.0	117789	GSOR301086	Japan	RDP1	tej	0.999997	0	0	0	0	0	0
10.18730/4X833	DV85	21d3f1b3.0	117725	GSOR301045	Bangladesh	RDP1	aus	0	0.007939	0	0	0.992059	0	0
10.18730/4XAH7	LEUANG HAWN	22e60af9.0	117803	GSOR301323	Thailand	RDP1	tej	0.999997	0	0	0	0	0	0
10.18730/53Y8B	WIR 3039	234e0df9.0	126397	GSOR301292	Tajikistan	RDP1	tej	0.927181	0	0	0	0	0.072816	0
10.18730/4XDV2	TAINAN-IKU NO. 512	238f25f1.0	117909	GSOR301365	Taiwan	RDP1	tej	0.999997	0	0	0	0	0	0
10.18730/4X4F=	CS-M3	2593e5a7.0	117609	GSOR301034	United States	RDP1	tej	0.999997	0	0	0	0	0	0
10.18730/4XBSA	PATE BLANC MN 1	263f2baf.0	117843	GSOR301192	Cote d'Ivoire	RDP1	trj	0	0.999997	0	0	0	0	0
10.18730/4XC3M	PR 304	2779bba9.0	117853	GSOR301362	Puerto Rico	RDP1	trj	0	0.999997	0	0	0	0	0
10.18730/4XBF0	OSTIGLIA	280279b3.0	117833	GSOR301113	Italy	RDP1	tej	0.770145	0.165629	0.024831	0	0.039393	0	0
10.18730/53Y36	RT0034	298c9652.0	126392	GSOR301416	United States	RDP1	ind2	0.039848	0	0.098667	0.861483	0	0	0
10.18730/4X866	ECIA76-S89-1	2a7724c1.0	117728	GSOR301231	Cuba	RDP1	admixed-ind	0	0	0.243935	0.638581	0	0	0.117482
10.18730/4X5NU	BABER	2a9d8d47.0	117647	GSOR301009	India	RDP1	tej	0.94513	0	0	0	0	0.054868	0
10.18730/4XE18	TKM 6	2b28e441.0	117915	GSOR301153	India	RDP1	ind3	0	0	0	0	0.050289	0	0.949709
10.18730/4X6Y3	CHUAN 4	2b4e06fe.0	117688	GSOR301031	Taiwan	RDP1	aus	0	0	0	0	0.999997	0	0
10.18730/4X800	DOSEL	2b81cf74.0	117722	GSOR301286	Spain	RDP1	tej	0.887672	0.112326	0	0	0	0	0
10.18730/4XERZ	WIR 3764	2c583eed.0	117938	GSOR301296	Uzbekistan	RDP1	tej	0.999997	0	0	0	0	0	0
10.18730/4XDT1	TAINAN IKU 487	2db62b89.0	117908	GSOR301148	Taiwan	RDP1	tej	0.999997	0	0	0	0	0	0
10.18730/4X5P0	BAGHLANI NANGARHAR	2e1c9c87.0	117648	GSOR301010	Afghanistan	RDP1	tej	0.999997	0	0	0	0	0	0
10.18730/4X5H*	ASSE Y PUNG	30c3073f.0	117643	GSOR301008	Philippines	RDP1	trj	0	0.999997	0	0	0	0	0
10.18730/4XCP2	SADRI BELYI	311aaf30.0	117872	GSOR301212	Azerbaijan	RDP1	aro	0	0	0	0.117463	0	0.882534	0
10.18730/4XD5H	SHOEMED	3269952e.0	117887	GSOR301135	United States	RDP1	tej	0.999997	0	0	0	0	0	0
10.18730/4X4Q6	KASALATH	328163e1.0	117617	GSOR301077	India	RDP1	aus	0	0	0	0	0.999637	0	0.00036
10.18730/4X4E$	CAROLINA GOLD SEL	32a15c4d.0	117608	GSOR301024	United States	RDP1	trj	0	0.997331	0.002666	0	0	0	0
10.18730/4XA6~	KU 115	32a6808e.0	117792	GSOR301088	Thailand	RDP1	trj	0.240367	0.75963	0	0	0	0	0
10.18730/4X46T	AIJIAONANTE	32ca1759.0	117600	GSOR301224	China	RDP1	ind1	0	0	0.999997	0	0	0	0
10.18730/4XEMV	WC 2810	330798b4.0	117934	NA	Unknown	RDP1	trj	0	0.983922	0	0.007075	0.009002	0	0
10.18730/4XCDY	RINALDO BERSANI	348853a5.0	117863	GSOR301196	Italy	RDP1	tej	0.766785	0.233212	0	0	0	0	0
10.18730/4X50F	WC 4419	34df4fca.0	117626	GSOR301205	Honduras	RDP1	trj	0	0.999997	0	0	0	0	0
10.18730/4XCF*	ROJOFOTSY 738	37249a74.0	117865	GSOR301197	Madagascar	RDP1	admixed-ind	0	0	0	0	0.301716	0.016618	0.681664
10.18730/53XX0	KATY	38ab4ed4.0	126386	GSOR301419	United States	RDP1	trj	0.016707	0.869117	0	0.091785	0.02239	0	0
10.18730/53XWU	JEFFERSON	3995b6ff.0	126385	GSOR301409	United States	RDP1	trj	0	0.95185	0	0.048148	0	0	0
10.18730/4X8YY	HU LO TAO	39dd7feb.0	117752	GSOR301060	China	RDP1	tej	0.999997	0	0	0	0	0	0
10.18730/4XBB~	ORYZICA LLANOS 5	3aa51818.0	117829	GSOR301111	Colombia	RDP1	ind2	0	0.126776	0	0.778209	0.052096	0.042918	0
10.18730/52RY1	NORTAI	3afe3c0b.0	124373	GSOR301371	United States	RDP1	admixed-jap	0.612135	0.333933	0.053931	0	0	0	0
10.18730/4XB3S	NIRA	3b25c24f.0	117821	GSOR301368	United States	RDP1	ind1	0	0	0.998686	0	0	0	0.001312
10.18730/4X961	IRAT 13	3c10a4b8.0	117760	GSOR301186	Cote d'Ivoire	RDP1	trj	0	0.999997	0	0	0	0	0
10.18730/4X9JD	KACHILON	3e58f34c.0	117772	GSOR301319	Bangladesh	RDP1	aus	0	0	0	0	0.999997	0	0
10.18730/4XD2E	SHINRIKI	3ea144c5.0	117884	GSOR301134	Japan	RDP1	tej	0.999997	0	0	0	0	0	0
10.18730/4X7PV	DJ 24	3eb8fab5.0	117712	GSOR301308	Bangladesh	RDP1	aus	0	0	0	0	0.999997	0	0
10.18730/53XT$	GUATEMALA 1021	3f0623af.0	126383	GSOR301393	Guatemala	RDP1	trj	0	0.999997	0	0	0	0	0
10.18730/4XBM5	PAI HOK GLUTINOUS	3fb62843.0	117838	GSOR301245	Hong Kong	RDP1	ind1	0	0	0.996993	0	0	0	0.003004
10.18730/53X9H	HAGINOMAE MOCHI	407f31bd.0	126365	GSOR301387	Japan	RDP1	tej	0.999997	0	0	0	0	0	0
10.18730/4XDN~	T26	40f343f4.0	117903	GSOR301144	India	RDP1	aus	0	0	0	0	0.999997	0	0
10.18730/4X5R2	BALA	41be3af3.0	117650	GSOR301342	India	RDP1	admixed-ind	0	0	0.479413	0	0.090798	0	0.429787
10.18730/4WZGR	DULAR	432387a8.0	117266	GSOR312017	India	RDP1	aus	0	0	0	0	0.999997	0	0
10.18730/4X61B	BINULAWAN	446f6c62.0	117659	GSOR301015	Philippines	RDP1	ind2	0	0	0	0.960313	0.039685	0	0
10.18730/4XE9G	TROPICAL RICE	44aeff79.0	117923	GSOR301233	Ecuador	RDP1	tej	0.975363	0.024635	0	0	0	0	0
10.18730/4X6BN	BUL ZO	4559ff3f.0	117669	GSOR301177	Republic of Korea	RDP1	tej	0.999997	0	0	0	0	0	0
10.18730/4X79E	CYBONNET	45d3c920.0	117699	GSOR301380	United States	RDP1	trj	0.070333	0.842803	0	0.086862	0	0	0
10.18730/4X9E9	JC149	45ec7861.0	117768	GSOR301070	India	RDP1	ind3	0	0	0	0	0.000248	0	0.99975
10.18730/4X48W	ARC 6578	480f7505.0	117602	GSOR301169	India	RDP1	aus	0	0.019265	0	0	0.835731	0	0.145002
10.18730/4XD8M	SINAMPAGA SELECTION	48b4f132.0	117890	GSOR301138	Philippines	RDP1	trj	0	0.999997	0	0	0	0	0
10.18730/4WZR*	NIPPONBARE	48d3bc66.0	117274	GSOR312005	Japan	RDP1	tej	0.988164	0	0	0	0.011834	0	0
10.18730/4XEDM	VARYLA	493f2b7e.0	117927	GSOR301263	Madagascar	RDP1	admixed-jap	0.295824	0.704174	0	0	0	0	0
10.18730/4X8ZZ	HUNAN EARLY DWARF NO. 3	49649a00.0	117753	GSOR301221	China	RDP1	ind1	0	0	0.999997	0	0	0	0
10.18730/52RZ2	ROMEO	4ab486ec.0	124374	GSOR301125	Italy	RDP1	tej	0.779585	0.220413	0	0	0	0	0
10.18730/4X5Y8	BERENJ	4b0a7350.0	117656	GSOR301330	Afghanistan	RDP1	admixed	0	0.051146	0	0	0.285228	0.364343	0.299281
10.18730/4XE29	TOG 7178	4c188d7c.0	117916	GSOR301283	Senegal	RDP1	admixed-ind	0	0	0	0	0.503798	0.034448	0.461753
10.18730/4X844	DZ 193	4e35b58a.0	117726	GSOR301335	Bangladesh	RDP1	aus	0	0	0	0	0.999997	0	0
10.18730/53XMW	TAM CAU 9 A	4ef132dc.0	126377	GSOR301150	Vietnam	RDP1	admixed-ind	0	0	0.413286	0	0.022919	0	0.563794
10.18730/4XBN6	PALMYRA	4f4f777a.0	117839	GSOR301369	United States	RDP1	admixed-jap	0.299639	0.700359	0	0	0	0	0
10.18730/4XDY5	TEQING	4f643bf5.0	117912	GSOR301152	China	RDP1	admixed-ind	0	0	0.626952	0.373045	0	0	0
10.18730/4XEJS	WAB 502-13-4-1	523d5ec4.0	117932	GSOR301229	Cote d'Ivoire	RDP1	trj	0.021908	0.97809	0	0	0	0	0
10.18730/4X6GT	CAAWA/FORTUNA	52c6e2ba.0	117674	GSOR301020	Taiwan	RDP1	trj	0	0.978718	0.021279	0	0	0	0
10.18730/4XB1Q	N 12	531e23fa.0	117819	GSOR301104	India	RDP1	aro	0	0	0	0	0.063713	0.936284	0
10.18730/4X983	IRAT 44	536afc14.0	117762	GSOR301217	Burkina Faso	RDP1	trj	0.037193	0.922287	0	0.021807	0	3.7e-05	0.018675
10.18730/4XDX4	TCHIBANGA	5384be83.0	117911	GSOR301200	Gabon	RDP1	ind1	0	0	0.999997	0	0	0	0
10.18730/4XEFP	VIALONE	544f48c0.0	117929	GSOR301255	Italy	RDP1	tej	0.883803	0	0.020486	0	0	0.095709	0
10.18730/4XE3A	TOKYO SHINO MOCHI	5497b233.0	117917	GSOR301202	Japan	RDP1	admixed-jap	0.294172	0.650927	0	0	0	0.054899	0
10.18730/4X5W6	BELLARDONE	5505a767.0	117654	GSOR301170	France	RDP1	tej	0.999997	0	0	0	0	0	0
10.18730/4X5FY	ARC 10352	5533f406.0	117641	GSOR301005	Unknown	RDP1	aro	0	0	0	0	0	0.999997	0
10.18730/4X994	IRGA 409	55d3afae.0	117763	GSOR301067	Brazil	RDP1	ind2	0	0	0.194966	0.805031	0	0	0
10.18730/4X8FF	FOSSA AV	5632be21.0	117737	GSOR301184	Burkina Faso	RDP1	trj	0.026135	0.973863	0	0	0	0	0
10.18730/4X7QW	DJIMORON	56f5103e.0	117713	GSOR301242	Guinea	RDP1	ind3	0	0	0	0	0	0	0.999997
10.18730/4X855	EARLY WATARIBUNE	57d7feea.0	117727	GSOR301047	Japan	RDP1	tej	0.999997	0	0	0	0	0	0
10.18730/4XCR4	SAKU	58d5bdc3.0	117874	GSOR301270	Mongolia	RDP1	admixed-jap	0.304495	0.695503	0	0	0	0	0
10.18730/4XAK9	LLANERO 501	593def74.0	117805	GSOR301298	Venezuela	RDP1	trj	0	0.850774	0	0	0	0.149224	0
10.18730/4XE8F	TRIOMPHE DU MAROC	5aa7968d.0	117922	GSOR301272	Morocco	RDP1	tej	0.999997	0	0	0	0	0	0
10.18730/4X5Q1	BAHIA	5ae0bd70.0	117649	GSOR301287	Spain	RDP1	tej	0.999997	0	0	0	0	0	0
10.18730/4XB8Y	O-LUEN-CHEUNG	5b144b9c.0	117826	GSOR301109	Taiwan	RDP1	ind1	0	0	0.996044	0	0	0	0.003954
10.18730/4X705	CI 11026	5c592759.0	117690	GSOR301373	United States	RDP1	admixed-jap	0.061996	0.419183	0	0.51882	0	0	0
10.18730/4XA0V	KINASTANO	5df8f871.0	117786	GSOR301084	Philippines	RDP1	trj	0	0.999997	0	0	0	0	0
10.18730/4X5AS	AI-CHIAO-HONG	5ef1be74.0	117636	GSOR301003	China	RDP1	ind1	0	0	0.999997	0	0	0	0
10.18730/4X5DW	ARABI	5efe8622.0	117639	GSOR301234	Egypt	RDP1	admixed-jap	0.324836	0.494653	0	0	0	0	0.180509
10.18730/4XE07	TIA BURA	60c362f1.0	117914	GSOR301248	Indonesia	RDP1	trj	0	0.999997	0	0	0	0	0
10.18730/4X4C*	C57-5043	60e142c3.0	117606	GSOR301178	United States	RDP1	trj	0.150474	0.849524	0	0	0	0	0
10.18730/4X8DD	FIROOZ	61b7bf53.0	117735	GSOR301049	Iran	RDP1	aro	0	0	0	0	0	0.999997	0
10.18730/4X93=	IR 36	61cc3858.0	117757	GSOR301064	Philippines	RDP1	ind2	0	0	0	0.996142	0	0.003856	0
10.18730/53WX5	WANICA	626cd18d.0	125599	GSOR301364	Suriname	RDP1	trj	0	0.999997	0	0	0	0	0
10.18730/53WT2	C 101 A 51	630c7f90.0	125596	GSOR301420	Philippines	RDP1	admixed-ind	0	0	0.41536	0.489875	0.094763	0	0
10.18730/4XBP7	PAO TOU HUNG	63f298ba.0	117840	GSOR301116	China	RDP1	ind1	0	0	0.99999	0	0	0	8e-06
10.18730/4XA2X	KON SUITO	642238d9.0	117788	GSOR301269	Mongolia	RDP1	admixed-jap	0	0.530285	0	0.096401	0	0	0.373312
10.18730/4X4R7	KERITING TINGGI	64fa0112.0	117618	GSOR301079	Indonesia	RDP1	admixed-jap	0.352077	0.64782	0.000101	0	0	0	0
10.18730/4XDW3	TAIPEI 309	6516a500.0	117910	GSOR301149	Taiwan	RDP1	tej	0.999997	0	0	0	0	0	0
10.18730/4X4J1	GEUMOBYEO	652530bb.0	117612	GSOR301052	Republic of Korea	RDP1	tej	0.999997	0	0	0	0	0	0
10.18730/4X4BZ	BASMATI 1	660f0236.0	117605	GSOR301012	Unknown	RDP1	aus	0	0	0	0	0.999997	0	0
10.18730/4X76B	CRIOLLO LA FRIA	661eaeaa.0	117696	GSOR301180	Venezuela	RDP1	ind1	0	0	0.837764	0	0	0	0.162234
10.18730/4X9FA	JHONA 349	66d97672.0	117769	GSOR301071	India	RDP1	aus	0	0	0	0	0.999997	0	0
10.18730/4XBEU	OSOGOVKA	6815ec6d.0	117832	GSOR301260	Macedonia	RDP1	tej	0.784798	0.215199	0	0	0	0	0
10.18730/4X811	DOURADO AGULHA	68c2ecf8.0	117723	GSOR301043	Brazil	RDP1	trj	0	0.999997	0	0	0	0	0
10.18730/4X78D	CUBA 65	69527f35.0	117698	GSOR301035	Cuba	RDP1	trj	0.015697	0.912277	0.065559	0	0.003379	0.003087	0
10.18730/4XA8=	L 202	6ab77e3e.0	117794	GSOR301090	United States	RDP1	trj	0.076478	0.853204	0	0.053539	0	0.016777	0
10.18730/4X65F	BLUE ROSE	6af7c9fc.0	117663	GSOR301018	United States	RDP1	admixed-jap	0.475946	0.524052	0	0	0	0	0
10.18730/4X6S=	CHIBICA	6b37cb3d.0	117683	GSOR301273	Mozambique	RDP1	tej	0.861104	0.138894	0	0	0	0	0
10.18730/53YBE	PANKHARI 203	6c91b63d.0	126401	GSOR301390	India	RDP1	aro	0	0	0	0	0	0.999997	0
10.18730/4XB6W	NPE 844	6cedf6aa.0	117824	GSOR301108	Unknown	RDP1	trj	0	0.999997	0	0	0	0	0
10.18730/53Y69	STEGARU 65	6d9c7d8b.0	126395	GSOR301282	Romania	RDP1	tej	0.999997	0	0	0	0	0	0
10.18730/4X4S8	LEUNG PRATEW	6e26f4cc.0	117619	GSOR301094	Thailand	RDP1	ind2	0	0.023501	0	0.951657	0.02484	0	0
10.18730/4XC6Q	PTB 30	6f068769.0	117856	GSOR301348	India	RDP1	aus	0	0	0	0	0.999997	0	0
10.18730/4XEHR	WAB 501-11-5-1	6f263bd1.0	117931	GSOR301230	Cote d'Ivoire	RDP1	trj	0.023685	0.976313	0	0	0	0	0
10.18730/4X68J	BOMBON	7119ebee.0	117666	GSOR301175	Spain	RDP1	tej	0.789384	0.210614	0	0	0	0	0
10.18730/4X6Z4	CI 11011	7126c359.0	117689	GSOR301372	United States	RDP1	trj	0.20463	0.764721	0	0.030647	0	0	0
10.18730/4XBK4	PAGAIYAHAN	714ac141.0	117837	GSOR301115	Taiwan	RDP1	ind1	0	0	0.999997	0	0	0	0
10.18730/4XBA*	ORO	71bd9426.0	117828	GSOR301110	Chile	RDP1	tej	0.999997	0	0	0	0	0	0
10.18730/4X8HH	GHARIB	71d5fcf4.0	117739	GSOR301053	Unknown	RDP1	ind1	0	0	0.999997	0	0	0	0
10.18730/4X7V*	DM 59	72cef953.0	117717	GSOR301312	Bangladesh	RDP1	aus	0	0	0	0	0.999997	0	0
10.18730/4X4YD	KIUKI NO. 46	73b20824.0	117624	GSOR301353	Japan	RDP1	tej	0.999997	0	0	0	0	0	0
10.18730/4X9ZT	KIHOGO	73c4fdfb.0	117785	GSOR301293	Tanzania	RDP1	tej	0.999997	0	0	0	0	0	0
10.18730/4X9YS	KIANG-CHOU-CHIU	743f41c1.0	117784	GSOR301082	Taiwan	RDP1	ind1	0	0	0.999997	0	0	0	0
10.18730/4X7DJ	DAWEBYAN	74c9fbbc.0	117703	GSOR301305	Myanmar	RDP1	admixed-ind	0.00309	0	0.5073	0.021757	0.142117	0	0.325735
10.18730/4X8XX	HSIA-CHIOH-KEH-TU	7691a376.0	117751	GSOR301059	Taiwan	RDP1	admixed-ind	0.022197	0	0.520625	0.114478	0	0.023778	0.318921
10.18730/4XBWD	PATO DE GALLINAZO Y 5371	76a1efc9.0	117846	GSOR301119	Australia	RDP1	admixed-jap	0.709577	0.290421	0	0	0	0	0
10.18730/53Y47	SABER	76db905a.0	126393	GSOR301411	United States	RDP1	trj	0	0.811037	0	0.18896	0	0	0
10.18730/4X7BG	DAM	76f56677.0	117701	GSOR301038	Thailand	RDP1	admixed-jap	0.355528	0.64447	0	0	0	0	0
10.18730/4X54K	519	773e969e.0	117630	GSOR301294	Uruguay	RDP1	admixed-ind	0	0	0.400008	0	0	0.003153	0.596837
10.18730/4X6HV	CANELLA DE FERRO	7741d7c1.0	117675	GSOR301021	Brazil	RDP1	trj	0	0.999997	0	0	0	0	0
10.18730/4XCAV	RAZZA 77	778cea6e.0	117860	GSOR301195	Italy	RDP1	tej	0.780047	0.219951	0	0	0	0	0
10.18730/52RV=	325	77f6728e.0	124370	GSOR301366	Taiwan	RDP1	trj	0.017226	0.982772	0	0	0	0	0
10.18730/4XB4T	NORIN 20	7a723d9e.0	117822	GSOR301105	Japan	RDP1	tej	0.999997	0	0	0	0	0	0
10.18730/4XAXK	MIRITI	7b7a0d82.0	117815	GSOR301099	Unknown	RDP1	trj	0	0.999997	0	0	0	0	0
10.18730/4X9PH	KANIRANGA	7bee5b9f.0	117776	GSOR301076	Indonesia	RDP1	trj	0.018639	0.981359	0	0	0	0	0
10.18730/4XBR9	PARAIBA CHINES NOVA	7cfe4a0c.0	117842	GSOR301213	Brazil	RDP1	ind1	0	0	0.999997	0	0	0	0
10.18730/4X7MS	DHALA SHAITTA	7d4c6c4e.0	117710	GSOR301041	Bangladesh	RDP1	aus	0	0	0	0	0.999997	0	0
10.18730/4XBJ3	PADI PAGALONG	7dba928e.0	117836	GSOR301264	Malaysia	RDP1	trj	0	0.999997	0	0	0	0	0
10.18730/4XA5*	KPF-16	7e956f22.0	117791	GSOR301322	Bangladesh	RDP1	admixed-ind	0	0	0.471252	0	0.528745	0	0
10.18730/4XAA0	LAC 23	7eb7c6a8.0	117796	GSOR301091	Liberia	RDP1	trj	0	0.999997	0	0	0	0	0
10.18730/4X8PP	GOTAK GATIK	7f7fb805.0	117744	GSOR301056	Indonesia	RDP1	admixed-jap	0.592955	0.407042	0	0	0	0	0
10.18730/4XAPC	LUSITANO	7fc911f7.0	117808	GSOR301279	Portugal	RDP1	tej	0.999997	0	0	0	0	0	0
10.18730/4XCZB	SHAI-KUH	806c51cc.0	117881	GSOR301133	China	RDP1	admixed-ind	0	0	0.413235	0.399203	0	0	0.18756
10.18730/4X9RK	KARKATI 87	80fc89ae.0	117778	GSOR301336	Bangladesh	RDP1	aus	0	0	0	0	0.999997	0	0
10.18730/4XAF5	LEAH	818143d8.0	117801	GSOR301189	United States	RDP1	trj	0	0.881691	0	0	0.118307	0	0
10.18730/4X47V	ARC 10177	81d03b86.0	117601	GSOR301004	Unknown	RDP1	aus	0	0	0	0	0.885509	0	0.114489
10.18730/4X7X$	DOBLE CAROLINA RINALDO BARSANI	8288d278.0	117719	GSOR301295	Uruguay	RDP1	admixed-jap	0.706606	0.293391	0	0	0	0	0
10.18730/4XAYM	MOJITO COLORADO	841bcf9a.0	117816	GSOR301422	Bolivia	RDP1	trj	0	0.999997	0	0	0	0	0
10.18730/4XCT6	SANTHI SUFAID	84ad8457.0	117876	GSOR301358	Pakistan	RDP1	aus	0	0	0	0	0.997838	0	0.00216
10.18730/4X75A	CREOLE	853e318c.0	117695	GSOR301337	Belize	RDP1	trj	0	0.999997	0	0	0	0	0
10.18730/4XCX9	SATURN	85551f9c.0	117879	GSOR301131	United States	RDP1	trj	0.187573	0.812425	0	0	0	0	0
10.18730/4XC1J	PI 298967-1	85da3a70.0	117851	GSOR301209	Australia	RDP1	admixed-jap	0.404502	0.595496	0	0	0	0	0
10.18730/4XASF	MANSAKU	8629f76c.0	117811	GSOR301096	Japan	RDP1	tej	0.999997	0	0	0	0	0	0
10.18730/4X4WB	RTS 14	8653bbdb.0	117622	GSOR301128	Vietnam	RDP1	ind1	0	0	0.999997	0	0	0	0
10.18730/53XQZ	AGOSTANO	86f75d2b.0	126380	GSOR301001	Italy	RDP1	tej	0.999997	0	0	0	0	0	0
10.18730/4X4XC	BR24	872ec0b4.0	117623	GSOR301303	Bangladesh	RDP1	ind2	0	0	0	0.999997	0	0	0
10.18730/4X6CP	BULGARE	88e1f162.0	117670	GSOR301240	France	RDP1	tej	0.999997	0	0	0	0	0	0
10.18730/4X9WQ	KHAO HAWM	897c5eef.0	117782	GSOR301081	Unknown	RDP1	trj	0	0.999997	0	0	0	0	0
10.18730/4XAWJ	MING HUI	8a06320f.0	117814	GSOR301098	China	RDP1	ind2	0	0	0.086942	0.886077	0	0	0.026979
10.18730/4XCM0	SAB INI	8a41a10a.0	117870	GSOR301235	Egypt	RDP1	tej	0.978637	0	0	0	0	0.021361	0
10.18730/4XAJ8	LIGERITO	8adbe877.0	117804	GSOR301340	Colombia	RDP1	trj	0.031867	0.968131	0	0	0	0	0
10.18730/4XANB	LUK TAKHAR	8c76404c.0	117807	GSOR301095	Afghanistan	RDP1	tej	0.957623	0	0	0.02702	0	0	0.015355
10.18730/4X5Z9	BERGREIS	8cd35626.0	117657	GSOR301172	Austria	RDP1	tej	0.999997	0	0	0	0	0	0
10.18730/4X56N	583	8cfa8fb2.0	117632	GSOR301167	Ecuador	RDP1	trj	0	0.999997	0	0	0	0	0
10.18730/4X7ZU	DOM-SOFID	8d6aded4.0	117721	GSOR301042	Iran	RDP1	aro	0.002116	0	0	0	0	0.997882	0
10.18730/4XBD=	OS6	8e6220e5.0	117831	GSOR301112	Nigeria	RDP1	trj	0	0.999997	0	0	0	0	0
10.18730/4X5M=	B 6616 A 4-22-BK-5-4	8e941960.0	117646	GSOR301158	United States	RDP1	trj	0	0.999997	0	0	0	0	0
10.18730/4XBYF	PEH-KUH	8fafd383.0	117848	GSOR301120	Taiwan	RDP1	ind1	0	0	0.999997	0	0	0	0
10.18730/4XDQ=	TA MAO TSAO	9127f236.0	117905	GSOR301146	China	RDP1	tej	0.968549	0.031449	0	0	0	0	0
10.18730/4XEV$	YRL-1	915c0033.0	117941	GSOR301208	Australia	RDP1	admixed-jap	0.344965	0.595598	0	0.059435	0	0	0
10.18730/53Y14	RONDO (4484-1693)	924bd3ae.0	126390	GSOR301415	China	RDP1	admixed-ind	0	0	0.420409	0.571442	0	0	0.008147
10.18730/4XDS0	TAICHUNG NATIVE 1	93387d96.0	117907	GSOR301147	Taiwan	RDP1	ind1	0	0	0.999997	0	0	0	0
10.18730/4XAYM	MOJITO COLORADO	958ed737.0	117816	GSOR301422	Bolivia	RDP1	trj	0	0.999997	0	0	0	0	0
10.18730/53XY1	KAYBONNET	961237a1.0	126387	GSOR301408	United States	RDP1	trj	0	0.960529	0	0.039468	0	0	0
10.18730/4X53J	318	9764b3c8.0	117629	GSOR301367	Turkey	RDP1	trj	0	0.999997	0	0	0	0	0
10.18730/4X7Y=	DOM ZARD	97ce6839.0	117720	GSOR301182	Iran	RDP1	aro	0.000713	0	0	0	0	0.999284	0
10.18730/4X972	IRAT 177	97dcf87d.0	117761	GSOR301066	French Guiana	RDP1	trj	0	0.999997	0	0	0	0	0
10.18730/4WZY1	ZHENSHAN 97 B	986a3c37.0	117280	GSOR312008	China	RDP1	ind1	0.028964	0	0.971033	0	0	0	0
10.18730/4XDBQ	SL 22-613	9a60fd42.0	117893	GSOR301284	Sierra Leone	RDP1	ind3	0	0	0.060691	0	0	0	0.939307
10.18730/53Y7A	UPLAND	9aa2c28a.0	126396	GSOR301396	Ponape Island, Micronesia	RDP1	trj	0	0.999997	0	0	0	0	0
10.18730/4XEY0	ZHENSHAN 2	9ac72c9e.0	117944	GSOR301163	China	RDP1	ind1	0.033251	0	0.966747	0	0	0	0
10.18730/4XE7E	TREMBESE	9b2223bb.0	117921	GSOR301156	Indonesia	RDP1	trj	0	0.999843	0	0	0	0.000155	0
10.18730/53XS~	EARLY	9b34fda6.0	126382	GSOR301421	United States	RDP1	admixed-jap	0.314865	0.626368	0	0.040062	0	0.018704	0
10.18730/4XEKT	WAB 56-104	9b36ce98.0	117933	GSOR301228	Cote d'Ivoire	RDP1	trj	0	0.964829	0	0.035169	0	0	0
10.18730/4X6KX	CAUCASICA	9b37187d.0	117677	GSOR301238	Former Soviet Union	RDP1	tej	0.999997	0	0	0	0	0	0
10.18730/4XE6D	TOX 782-20-1	9baa653c.0	117920	GSOR301275	Nigeria	RDP1	trj	0	0.999997	0	0	0	0	0
10.18730/4X8JJ	GHATI KAMMA NANGARHAR	9c099b78.0	117740	GSOR301054	Afghanistan	RDP1	aus	0	0	0	0	0.999997	0	0
10.18730/53WV3	JASMINE 85	9e09efb3.0	125597	GSOR301406	Philippines	RDP1	ind2	0	0	0	0.999997	0	0	0
10.18730/53X7F	EH IA CHIU	9e0c626c.0	126363	GSOR301048	Taiwan	RDP1	tej	0.950958	0	0.049039	0	0	0	0
10.18730/53YDG	GYEHWA 3	9ec86ff1.0	126403	GSOR301386	Republic of Korea	RDP1	tej	0.982424	0	0	0	0.017574	0	0
10.18730/4XA1W	KITRANA 508	9f1f4614.0	117787	GSOR301085	Unknown	RDP1	aro	0	0	0	0	0	0.999997	0
10.18730/4XAG6	LEMONT	9f782e9e.0	117802	GSOR301093	United States	RDP1	trj	0	0.965349	0	0	0.034649	0	0
10.18730/4XD3F	SHIRKATI	9f786a86.0	117885	GSOR301331	Afghanistan	RDP1	aus	0	0	0	0	0.999997	0	0
10.18730/4XAQD	M-202	a08839ce.0	117809	GSOR301370	United States	RDP1	admixed-jap	0.708304	0.228067	0.063627	0	0	0	0
10.18730/52RX0	MANZANO	a0a3d697.0	124372	GSOR301299	Zaire	RDP1	trj	0	0.999997	0	0	0	0	0
10.18730/4X4K2	HABIGANJ BORO 6	a0f35768.0	117613	GSOR301334	Bangladesh	RDP1	admixed	0	0.218691	0	0.068865	0	0.712442	0
10.18730/4X62C	BISER 1	a31b4a06.0	117660	GSOR301216	Bulgaria	RDP1	tej	0.999997	0	0	0	0	0	0
10.18730/4X950	IR-44595	a32e0586.0	117759	GSOR301274	Nepal	RDP1	admixed-ind	0	0	0.58883	0.329454	0.081715	0	0
10.18730/4X6V0	CHINA 1039	a446becd.0	117685	GSOR301338	China	RDP1	ind1	0	0	0.999997	0	0	0	0
10.18730/53Y03	PECOS	a4acb3d5.0	126389	GSOR301404	United States	RDP1	admixed-jap	0.433445	0.535284	0	0	0.031268	0	0
10.18730/53XV=	HEUKGYEONG	a53530c6.0	126384	GSOR301388	Republic of Korea	RDP1	tej	0.999997	0	0	0	0	0	0
10.18730/4X6Q~	CHANG CH'SANG HSU TAO	a5a6e2dd.0	117681	GSOR301339	China	RDP1	ind1	0	0	0.999997	0	0	0	0
10.18730/4X8MM	GOGO LEMPUK	a5ec1b10.0	117742	GSOR301055	Indonesia	RDP1	trj	0.043897	0.956101	0	0	0	0	0
10.18730/4XBZG	PEH-KUH-TSAO-TU	a796716d.0	117849	GSOR301121	Taiwan	RDP1	ind1	0	0	0.999997	0	0	0	0
10.18730/4XCEZ	RIZ LOCAL	a7983b03.0	117864	GSOR301218	Burkina Faso	RDP1	admixed-ind	0	0	0	0	0.505375	0.008914	0.485709
10.18730/4XCN1	SABHARAJ	a7bec464.0	117871	GSOR301327	Bangladesh	RDP1	ind1	0	0	0.999997	0	0	0	0
10.18730/4XCYA	SERATOES HARI	a8319fc6.0	117880	GSOR301132	Indonesia	RDP1	admixed-ind	0.004214	0	0.058494	0.748504	0	0	0.188786
10.18730/4X6MY	CENIT	ac7a352c.0	117678	GSOR301332	Argentina	RDP1	trj	0.151485	0.848513	0	0	0	0	0
10.18730/4X8TT	HATSUNISHIKI	aceb3352.0	117748	GSOR301257	Japan	RDP1	tej	0.999997	0	0	0	0	0	0
10.18730/4WZPY	MOROBEREKAN	ad1a9c05.0	117272	GSOR312004	Guinea	RDP1	trj	0	0.999997	0	0	0	0	0
10.18730/4X8KK	GHORBHAI	aeed4684.0	117741	GSOR301316	Bangladesh	RDP1	aus	0	0	0	0	0.999997	0	0
10.18730/4X5GZ	ARC 10376	af77442b.0	117642	GSOR301341	India	RDP1	aus	0	0	0	0	0.983728	0.01627	0
10.18730/4X9A5	JAMBU	b0816082.0	117764	GSOR301068	Indonesia	RDP1	trj	0.012675	0.804436	0	0.182887	0	0	0
10.18730/4X45S	27	b21f7528.0	117599	GSOR301232	Dominican Republic	RDP1	trj	0	0.999997	0	0	0	0	0
10.18730/4XENW	WC 3397	b2320902.0	117935	GSOR301204	Jamaica	RDP1	trj	0	0.997743	0.002255	0	0	0	0
10.18730/53WW4	JING 185-7	b23710c4.0	125598	GSOR301414	China	RDP1	ind2	0	0	0	0.999997	0	0	0
10.18730/4XEXU	ZHE 733	b238d197.0	117943	GSOR301162	China	RDP1	ind1	0	0	0.782555	0	0.003628	0	0.213815
10.18730/4XE5C	TOPLOEA 70/76	b29d3bf4.0	117919	GSOR301281	Romania	RDP1	tej	0.999997	0	0	0	0	0	0
10.18730/4XET~	YODANYA	b3a301ea.0	117940	GSOR301329	Myanmar	RDP1	ind1	0	0	0.999997	0	0	0	0
10.18730/4XBVC	PATNAI 23	b403e79f.0	117845	NA	Unknown	RDP1	trj	0	0.999997	0	0	0	0	0
10.18730/4XEEN	VAVILOVI	b49ad0db.0	117928	GSOR301258	Kazakhstan	RDP1	tej	0.999997	0	0	0	0	0	0
10.18730/53XZ2	LAGRUE	b4d6e1d7.0	126388	GSOR301402	United States	RDP1	trj	0	0.95516	0.044838	0	0	0	0
10.18730/4XEGQ	VICTORIA F.A.	b663b3f8.0	117930	GSOR301333	Argentina	RDP1	tej	0.76707	0.232928	0	0	0	0	0
10.18730/4X6P*	CHAMPA TONG 54	b6701089.0	117680	GSOR301026	Thailand	RDP1	aus	0	0	0	0	0.999997	0	0
10.18730/4XARE	M. BLATEC	b67fd5f6.0	117810	GSOR301261	Macedonia	RDP1	tej	0.764034	0.235964	0	0	0	0	0
10.18730/4XBH2	PADI KASALLE	b6dc1bcc.0	117835	GSOR301114	Indonesia	RDP1	trj	0	0.909376	0.009892	0.01602	0	0	0.06471
10.18730/4X7EK	DD 62	b828b757.0	117704	GSOR301306	Bangladesh	RDP1	aus	0	0	0	0	0.999997	0	0
10.18730/4X7NT	DJ 123	b956dfb5.0	117711	GSOR301307	Bangladesh	RDP1	aus	0	0	0	0	0.999997	0	0
10.18730/509SN	WC 6	ba028784.0	121654	GSOR301160	China	RDP1	tej	0.804661	0.195336	0	0	0	0	0
10.18730/4X4P5	ITALICA CAROLINA	bc6b0af5.0	117616	GSOR301278	Poland	RDP1	tej	0.999997	0	0	0	0	0	0
10.18730/4WZKV	LI-JIANG-XIN-TUAN-HEI-GU	bc9c6f80.0	117269	GSOR312018	China	RDP1	tej	0.897699	0	0	0	0	0.102299	0
10.18730/4XCKU	S 4542 A 3-49B-2-12	bd0d322b.0	117869	GSOR301130	United States	RDP1	trj	0.025737	0.974261	0	0	0	0	0
10.18730/4X727	COARSE	bd7aaa87.0	117692	GSOR301357	Pakistan	RDP1	aus	0	0	0	0	0.999997	0	0
10.18730/4X9NG	KAMENOO	becfe767.0	117775	GSOR301075	Japan	RDP1	tej	0.999997	0	0	0	0	0	0
10.18730/4X749	COPPOCINA	bf18cbae.0	117694	GSOR301179	Bulgaria	RDP1	trj	0	0.999997	0	0	0	0	0
10.18730/4X7HP	DELREX	bf7afed8.0	117707	GSOR301181	United States	RDP1	trj	0	0.999997	0	0	0	0	0
10.18730/4X52H	205	bfa16661.0	117628	GSOR301250	Unknown	RDP1	aro	0.071282	0	0	0	0	0.928716	0
10.18730/53YAD	NSF-TV 34	c03e2c51.0	126400	GSOR301032	Unknown	RDP1	ind3	0	0	0.045556	0	0.108898	0	0.845545
10.18730/4X66G	BOA VISTA	c08a5ea2.0	117664	GSOR301174	El Salvador	RDP1	trj	0	0.999997	0	0	0	0	0
10.18730/4X9HC	JOUIKU 393G	c0936cf1.0	117771	GSOR301072	Japan	RDP1	tej	0.999997	0	0	0	0	0	0
10.18730/4XEBJ	UZBEKSKIJ 2	c0d6eca3.0	117925	GSOR301297	Uzbekistan	RDP1	tej	0.98258	0	0	0.017418	0	0	0
10.18730/4X4N4	IAC 25	c14c4e03.0	117615	GSOR301062	Brazil	RDP1	trj	0	0.999997	0	0	0	0	0
10.18730/4XAD3	LAMBAYEQUE 1	c20dfc59.0	117799	GSOR301360	Peru	RDP1	aro	0	0	0	0	0	0.999997	0
10.18730/4X877	EDITH	c4a397e5.0	117729	GSOR301375	United States	RDP1	trj	0.087613	0.912385	0	0	0	0	0
10.18730/4XD0C	SHANGYU 394	c528bce0.0	117882	GSOR301222	China	RDP1	tej	0.999997	0	0	0	0	0	0
10.18730/4X716	CO 18	c59435a8.0	117691	GSOR301033	India	RDP1	ind3	0	0	0	0.001358	0.126856	0	0.871784
10.18730/4X5K$	AZERBAIDJANICA	c5bf98cc.0	117645	GSOR301211	Azerbaijan	RDP1	tej	0.948907	0	0	0	0.022807	0.028284	0
	923	c7301040.0	126353	GSOR301262	Madagascar	RDP1	admixed-jap	0	0.459639	0	0	0.099597	0.008283	0.432479
10.18730/4X7RX	DK 12	c7aeb39f.0	117714	GSOR301309	Bangladesh	RDP1	aus	0	0	0	0	0.999997	0	0
10.18730/4XATG	MARATELLI	c7d2513e.0	117812	GSOR301253	Italy	RDP1	tej	0.999997	0	0	0	0	0	0
10.18730/4XDHX	SURJAMKUHI	c86f37d0.0	117899	GSOR301347	India	RDP1	aus	0	0	0	0	0.999997	0	0
10.18730/4XBG1	P 737	c8a73fe7.0	117834	GSOR301191	Pakistan	RDP1	aus	0	0	0	0	0.957342	0	0.042656
10.18730/4X6AM	BRITISH HONDURAS CREOLE	c97be7ae.0	117668	GSOR301176	Belize	RDP1	trj	0	0.999997	0	0	0	0	0
10.18730/52S14	SUNG LIAO 2	ca615802.0	124376	GSOR301223	China	RDP1	tej	0.999997	0	0	0	0	0	0
10.18730/4X9C7	JAYA	cb5e38e6.0	117766	GSOR301069	India	RDP1	admixed-ind	0	0	0.469745	0.530253	0	0	0
10.18730/4X59R	AGUSITA	cb9c18df.0	117635	GSOR301247	Hungary	RDP1	tej	0.94498	0.055018	0	0	0	0	0
10.18730/4X63D	BJ 1	cbd6b346.0	117661	GSOR301016	India	RDP1	aus	0	0	0	0	0.999997	0	0
10.18730/4X58Q	9524	cc0ef8cf.0	117634	GSOR301345	India	RDP1	aus	0	0	0.114906	0	0.885092	0	0
10.18730/4XC4N	PRATAO	ccdc6d39.0	117854	GSOR301193	Brazil	RDP1	trj	0	0.999997	0	0	0	0	0
10.18730/4X5BT	AICHI ASAHI	cd22c3de.0	117637	GSOR301002	Japan	RDP1	tej	0.999997	0	0	0	0	0	0
10.18730/53YEH	PANDA	ce3f9303.0	126404	GSOR301410	Italy	RDP1	admixed-jap	0.350775	0.649222	0	0	0	0	0
10.18730/4XD1D	SHIM BALTE	ceb798a3.0	117883	GSOR301251	Iraq	RDP1	aus	0	0	0	0	0.999997	0	0
10.18730/4X7SY	DM 43	cf44b628.0	117715	GSOR301310	Bangladesh	RDP1	aus	0	0	0	0	0.999997	0	0
10.18730/4X9GB	JM70	cff871e8.0	117770	GSOR301187	Mali	RDP1	admixed-ind	0	0	0.290701	0.709297	0	0	0
10.18730/4X899	EMATA A 16-34	d0392fe8.0	117731	GSOR301315	Myanmar	RDP1	admixed-ind	0	0	0.710561	0	0	0	0.289437
10.18730/4XC0H	PHUDUGEY	d09d62e7.0	117850	GSOR301122	Bhutan	RDP1	aus	0	0	0	0	0.999997	0	0
10.18730/4X64E	BLACK GORA	d22c8e33.0	117662	GSOR301017	India	RDP1	aus	0	0	0	0	0.999997	0	0
10.18730/5CMZD	CYPRESS	d298701c.0	117282	GSOR312013*	United States	RDP1	trj	0.029864	0.919292	0	0.047948	0	0.002894	0
10.18730/4X6W1	CHINESE	d2da857d.0	117686	GSOR301029	China	RDP1	tej	0.999997	0	0	0	0	0	0
10.18730/4X9XR	KHAO TOT LONG 227	d438bfed.0	117783	GSOR301321	Thailand	RDP1	aus	0	0	0	0	0.995902	0	0.004095
10.18730/52S03	SINAGUING	d56e98bc.0	124375	GSOR301140	Philippines	RDP1	trj	0	0.999997	0	0	0	0	0
10.18730/4XD7K	SIGADIS	d628ec3a.0	117889	GSOR301198	Indonesia	RDP1	ind2	0	0	0	0.999997	0	0	0
10.18730/53WR0	RTS 12	d72ee9ba.0	125594	GSOR301127	Vietnam	RDP1	admixed-ind	0	0	0.162355	0.214057	0	0	0.623586
10.18730/4X5CV	AMPOSTA	d864377c.0	117638	GSOR301280	Puerto Rico	RDP1	tej	0.999997	0	0	0	0	0	0
10.18730/4X7JQ	DEOKJEOKJODO	db737b9b.0	117708	GSOR301355	Republic of Korea	RDP1	tej	0.999997	0	0	0	0	0	0
10.18730/4X8BB	ESTRELA	dc2cf39b.0	117733	GSOR301227	Colombia	RDP1	admixed-jap	0.415979	0.468719	0.1153	0	0	0	0
10.18730/4XCW8	SATHI	dd2bfbfb.0	117878	GSOR301356	Pakistan	RDP1	aus	0	0	0	0	0.999997	0	0
10.18730/4X6TU	CHIEM CHANH	dd6e755e.0	117684	GSOR301028	Vietnam	RDP1	admixed-ind	0	0.049588	0.38276	0.412455	0	0	0.155196
10.18730/4X69K	BREVIARISTATA	de696d95.0	117667	GSOR301361	Portugal	RDP1	admixed-jap	0.679326	0.320672	0	0	0	0	0
10.18730/4X7KR	DESVAUXII	de7ac7bf.0	117709	GSOR301237	Former Soviet Union	RDP1	tej	0.999997	0	0	0	0	0	0
10.18730/4XDJY	SUWEON 362	dee26171.0	117900	GSOR301142	Republic of Korea	RDP1	tej	0.983404	0	0.016594	0	0	0	0
10.18730/4X7CH	DARMALI	dfb13733.0	117702	GSOR301039	Nepal	RDP1	admixed	0.526344	0	0	0	0.093269	0.380384	0
10.18730/4XDP$	TA HUNG KU	dfdfb828.0	117904	GSOR301145	China	RDP1	tej	0.982054	0	0	0	0	0.017944	0
10.18730/4X4D~	CAROLINA GOLD	e074229f.0	117607	GSOR301022	United States	RDP1	trj	0	0.999997	0	0	0	0	0
10.18730/4XCV7	SARAYA	e0815776.0	117877	GSOR301236	Fiji	RDP1	aus	0	0	0	0	0.999997	0	0
10.18730/53X08	BEONJO	e13b4d7a.0	126356	GSOR301383	Republic of Korea	RDP1	tej	0.999997	0	0	0	0	0	0
10.18730/4X888	EDOMEN SCENTED	e32c9d62.0	117730	GSOR301350	Japan	RDP1	tej	0.999997	0	0	0	0	0	0
10.18730/53XR*	ARIAS	e37be9e5.0	126381	GSOR301007	Indonesia	RDP1	trj	0	0.994896	0.005102	0	0	0	0
10.18730/4X4VA	MOROBEREKAN	e3b049a9.0	117621	GSOR301100	Guinea	RDP1	trj	0	0.999997	0	0	0	0	0
10.18730/4XDM*	T 1	e4533c8b.0	117902	GSOR301143	India	RDP1	aus	0	0	0	0	0.988566	0	0.011431
10.18730/4X7FM	DEE GEO WOO GEN	e5951598.0	117705	GSOR301040	Taiwan	RDP1	ind1	0	0	0.999997	0	0	0	0
10.18730/4XCS5	SANBYANG-DAEME	e59cbfbe.0	117875	GSOR301354	Republic of Korea	RDP1	admixed-jap	0.311198	0.667733	0	0	0	0.021068	0
10.18730/4XDCR	SLO 17	e876c9ec.0	117894	GSOR301199	India	RDP1	admixed-ind	0	0	0.580444	0	0	0	0.419554
10.18730/4X67H	BOMBILLA	e8c621e8.0	117665	GSOR301285	Spain	RDP1	tej	0.850183	0.149814	0	0	0	0	0
10.18730/4XDET	SUFAID	e8f708a5.0	117896	GSOR301359	Pakistan	RDP1	aus	0	0	0	0	0.999997	0	0
10.18730/4X77C	CTG 1516	ea28671d.0	117697	GSOR301304	Bangladesh	RDP1	aus	0	0	0	0	0.999997	0	0
10.18730/4XB5V	NOVA	eac19fb8.0	117823	GSOR301106	United States	RDP1	admixed-jap	0.360297	0.639701	0	0	0	0	0
10.18730/4XEQY	WC 521	eb17cda6.0	117937	GSOR301226	China	RDP1	admixed-jap	0.515494	0.484504	0	0	0	0	0
10.18730/4WZT$	SADU CHO	ebb47c09.0	117276	GSOR312002	Republic of Korea	RDP1	ind1	0	0	0.817256	0	0.003528	0	0.179213
10.18730/4X9MF	KALUBALA VEE	eca85a73.0	117774	GSOR301363	Sri Lanka	RDP1	aus	0.106172	0	0	0	0.893825	0	0
10.18730/4XD9N	SINTANE DIOFOR	ed1beb9e.0	117891	GSOR301139	Burkina Faso	RDP1	admixed-ind	0	0	0	0.136646	0.191997	0	0.671355
10.18730/4X4H0	GERDEH	ef8fd965.0	117611	GSOR301051	Iran	RDP1	admixed	0.666308	0	0	0	0	0.33369	0
10.18730/4X91~	IGUAPE CATETO	efbb93de.0	117755	GSOR301063	Haiti	RDP1	trj	0	0.999997	0	0	0	0	0
10.18730/4X60A	BICO BRANCO	f0328a18.0	117658	GSOR301014	Brazil	RDP1	aro	0	0	0	0	0.000197	0.999801	0
10.18730/4X9D8	JC 117	f22d2dc6.0	117767	GSOR301344	India	RDP1	ind1	0	0	0.999997	0	0	0	0
10.18730/509QK	H256-76-1-1-1	f25ad349.0	121652	GSOR301241	Argentina	RDP1	trj	0.074808	0.815979	0	0	0	0	0.109211
10.18730/4XD4G	SHIROGANE	f2e723fc.0	117886	GSOR301352	Japan	RDP1	tej	0.986555	0	0.013443	0	0	0	0
10.18730/4X9QJ	KARABASCHAK	f2e9bed5.0	117777	GSOR301215	Bulgaria	RDP1	tej	0.999997	0	0	0	0	0	0
10.18730/4X5S3	BALDO	f2f12364.0	117651	GSOR301254	Italy	RDP1	admixed-jap	0.663909	0.336088	0	0	0	0	0
10.18730/4X8SS	HALWA GOSE RED	f30e146b.0	117747	GSOR301252	Iraq	RDP1	aus	0	0.026353	0	0	0.973644	0	0
10.18730/4WZFQ	AZUCENA	f3d9c979.0	117264	GSOR312001	Philippines	RDP1	trj	0	0.999997	0	0	0	0	0
10.18730/4XC8S	RADIN EBOS 33	f46f03bf.0	117858	GSOR301194	Malaysia	RDP1	ind1	0	0	0.868526	0	0	0.00981	0.121662
	NSF-TV 160	f659d521.0	126371	GSOR301151	Unknown	RDP1	aro	0.048739	0	0	0	0	0.951259	0
10.18730/4WZJT	IR 64-21	f66e275e.0	117268	GSOR312010	Philippines	RDP1	ind2	0	0.004584	0.179257	0.795697	0	0.020461	0
10.18730/4XC5P	PRIANO GUAIRA	f73fa9e9.0	117855	GSOR301214	Brazil	RDP1	trj	0	0.999997	0	0	0	0	0
10.18730/4X8VV	HIDERISIRAZU	f7da2506.0	117749	GSOR301256	Japan	RDP1	tej	0.999997	0	0	0	0	0	0
10.18730/53Y25	ROSEMONT	f7e71b48.0	126391	GSOR301405	United States	RDP1	trj	0.050099	0.83132	0.029959	0.051718	0.025621	0.011283	0
10.18730/4X5X7	BENLLOK	f948d7b5.0	117655	GSOR301171	Peru	RDP1	tej	0.999997	0	0	0	0	0	0
10.18730/4XBXE	PAUNG MALAUNG	fa180a1e.0	117847	GSOR301326	Myanmar	RDP1	aus	0	0	0	0	0.999997	0	0
10.18730/4X6DQ	BYAKKOKU Y 5006 SELN	fa4c4111.0	117671	GSOR301019	Australia	RDP1	admixed-ind	0	0	0.749817	0.108204	0	0	0.141978
10.18730/53YCF	BENGAL	fb21dae1.0	126402	GSOR301418	United States	RDP1	admixed-jap	0.431716	0.51131	0	0.056972	0	0	0
10.18730/4X8NN	GORIA	fb2b3d82.0	117743	GSOR301317	Bangladesh	RDP1	aus	0	0	0	0	0.999997	0	0
10.18730/4XC7R	R 101	fbae20bd.0	117857	GSOR301300	Zaire	RDP1	trj	0	0.999997	0	0	0	0	0
10.18730/4X9SM	KAUKAU	fc26ce23.0	117779	GSOR301266	Mali	RDP1	aus	0	0	0	0	0.873685	0.032114	0.094199
10.18730/4X8AA	ERYTHROCEROS HOKKAIDO	fdd98970.0	117732	GSOR301183	Poland	RDP1	tej	0.999997	0	0	0	0	0	0
10.18730/4XCQ3	SADRI TOR MISRI	fe70ec33.0	117873	GSOR301249	Iran	RDP1	admixed-ind	0	0	0	0	0.445744	0	0.554254
10.18730/4XDAP	SITPWA	fed0b9a3.0	117892	GSOR301328	Myanmar	RDP1	tej	0.999997	0	0	0	0	0	0
10.18730/4XEPX	WC 4443	fed1dbae.0	117936	GSOR301206	Bolivia	RDP1	trj	0	0.999997	0	0	0	0	0
10.18730/53XDN	KIBI	ff836253.0	126369	GSOR301083	Japan	RDP1	tej	0.999997	0	0	0	0	0	0
10.18730/4XBC$	OS 6	ffde60f9.0	117830	GSOR301378	Zaire	RDP1	trj	0	0.999997	0	0	0	0	0
	SONA CHUR::IRGC 53931-2	669c0aed.0	137970	NA	India	RDP2	tej	0.999997	0	0	0	0	0	0
10.18730/597MX	Heibiao	B001	135900	NA	China	3KG	tej	0.982225	0	0.010601	0.007172	0	0	0
10.18730/59C1P	Sansuijin	B002	136041	NA	China	3KG	tej	0.999997	0	0	0	0	0	0
10.18730/59DG*	Zaoshengbai	B003	136088	NA	China	3KG	admixed-jap	0.725274	0.274724	0	0	0	0	0
10.18730/59BQC	Qiuguangtengxi 104	B004	136031	NA	Japan	3KG	tej	0.999997	0	0	0	0	0	0
10.18730/59CVB	Wanshi	B005	136067	NA	Japan	3KG	tej	0.999997	0	0	0	0	0	0
10.18730/59D6P	Yikong	B006	136078	NA	Viet Nam	3KG	admixed-ind	0	0	0.429369	0.103973	0	0	0.466657
10.18730/59CFU	Tianhandao	B007	136055	NA	Viet Nam	3KG	admixed-ind	0	0	0.310355	0	0	0	0.689643
	Baxiang	B008	NA	NA	Viet Nam	3KG	tej	0.986648	0.01335	0	0	0	0	0
10.18730/59CS9	Vietnam Zaodao	B009	136065	NA	Viet Nam	3KG	ind1	0	0	0.880746	0	0	0	0.119252
	Malaihong	B010	NA	NA	Malaysia	3KG	ind1	0	0	0.978392	0	0	0	0.021606
10.18730/596PU	CO 22	B011	135870	NA	India	3KG	admixed-ind	0	0	0.389196	0	0.04697	0	0.563833
10.18730/594ZJ	2037 (Rajahamsal)	B012	135815	NA	India	3KG	ind3	0	0	0	0.062176	0	0	0.937822
10.18730/59C9Y	Sri Lanka 1	B013	136049	NA	Sri Lanka	3KG	ind2	0.164451	0	0	0.835547	0	0	0
10.18730/59D0G	Wuziluosi 215	B014	136072	NA	Uzbekistan	3KG	tej	0.9646	1e-06	0.017673	0.010332	1e-06	1e-06	0.007394
10.18730/599KJ	Kahamu	B015	135963	NA	Romania	3KG	ind1	0	0	0.999997	0	0	0	0
10.18730/595D*	Aomierte 168	B016	135829	NA	Hungary	3KG	tej	0.977606	0.022392	0	0	0	0	0
10.18730/5956S	Aerjituo	B017	135822	NA	Bulgaria	3KG	tej	0.999997	0	0	0	0	0	0
10.18730/595BY	American Huangkedao	B018	135827	NA	United States of America	3KG	trj	0	0.999997	0	0	0	0	0
10.18730/5964J	Buleida A-75	B019	135852	NA	Mexico	3KG	ind2	0	0	0.015134	0.871275	0	0	0.11359
10.18730/599ED	Jineiyadao	B020	135958	NA	Guinea	3KG	admixed-jap	0	0.43211	0.04451	0.523378	0	0	0
10.18730/59C4S	Seln 244A6-20	B021	136044	NA	Australia	3KG	admixed-ind	0	0.019756	0.399978	0	0	0	0.580264
10.18730/597BM	Gaoliqiu	B023	135891	NA	Democratic People's Republic of Korea	3KG	tej	0.960131	0	0.039866	0	0	0	0
10.18730/59D4M	Xianluosichi	B024	136076	NA	Thailand	3KG	ind1	0	0.009396	0.879142	0	0	0	0.11146
10.18730/5971A	Djanda Mandja	B025	135881	NA	Indonesia	3KG	trj	0.093986	0.906012	0	0	0	0	0
10.18730/59B9=	Padi Ladang Ase Polo Komek	B026	136017	NA	Indonesia	3KG	admixed-ind	0	0	0.390215	0	0.047024	0	0.562759
10.18730/596AR	C 894-21	B027	135858	NA	Philippines	3KG	ind2	0	0	0	0.999902	0	0	9.5e-05
10.18730/59859	IR 10179-23-1-3	B028	135917	NA	Philippines	3KG	admixed-ind	0	0	0.608811	0.124131	0.000877	0.021429	0.244751
10.18730/5975E	Dumai	B029	135885	NA	India	3KG	admixed-ind	0.093265	0	0.340201	0.558217	0	0	0.008316
10.18730/59965	Jaibattey	B030	135950	NA	India	3KG	ind3	0	0	0	0	0	0	0.999997
10.18730/59AZS	Ngatsin	B031	136007	NA	India	3KG	ind3	0	0	0.010702	0	0	0	0.989296
10.18730/59BTF	Rohini	B032	136034	NA	India	3KG	admixed-ind	0	0	0.23555	0.604305	0	0	0.160143
10.18730/5965K	BW 293-2	B033	135853	NA	Sri Lanka	3KG	ind2	0	0	0.210821	0.789177	0	0	0
10.18730/5959W	Albania Rice	B034	135825	NA	Albania	3KG	tej	0.999997	0	0	0	0	0	0
10.18730/595CZ	American Rice	B035	135828	NA	United States of America	3KG	admixed-ind	0	0.051538	0.205014	0.743446	0	0	0
10.18730/599BA	Jijucas Claro	B036	135955	NA	Brazil	3KG	admixed-jap	0.604095	0.395902	0	0	0	0	0
10.18730/59AQH	Nanoay P.A	B037	135999	NA	Argentina	3KG	admixed-jap	0.262433	0.717989	0.019576	0	0	0	0
10.18730/59ANF	Nabated A Smar	B038	135997	NA	Egypt	3KG	tej	0.886587	0.113411	0	0	0	0	0
10.18730/598W*	IRAT 10	B039	135940	NA	Cote d'Ivoire	3KG	admixed	0.330494	0	0.268205	0.401299	0	0	0
10.18730/599JH	K 24	B040	135962	NA	India	3KG	admixed-ind	0	0	0.666053	0.333945	0	0	0
10.18730/59D9S	YR 83-23-11	B043	136081	NA	Australia	3KG	trj	0	0.997834	0	0.002164	0	0	0
10.18730/59C2Q	Santiannuo	B044	136042	NA	Japan	3KG	admixed-ind	0.015554	0	0.456488	0.325552	0	0.202404	0
10.18730/597GS	Gongchengxiang	B045	135896	NA	Japan	3KG	tej	0.999997	0	0	0	0	0	0
10.18730/59BRD	Qiutianxiaoting	B046	136032	NA	Japan	3KG	tej	0.999997	0	0	0	0	0	0
10.18730/59DMU	Zhenfu 8	B047	136092	NA	Korea, Republic of	3KG	admixed	0.69133	1e-06	0.085118	0.22355	1e-06	1e-06	1e-06
10.18730/596M$	CISOKAN	B048	135868	NA	Indonesia	3KG	ind2	0	0	0	0.999997	0	0	0
10.18730/59DEY	Zacaodao 13	B049	136086	NA	Nepal	3KG	aus	0	0.102592	0	0	0.897406	0	0
10.18730/597KW	GZ 1368-5-4	B051	135899	NA	Egypt	3KG	admixed-ind	0	0	0.278261	0.632398	0	0	0.089339
10.18730/59954	J 34	B052	135949	NA	Madagascar	3KG	admixed-ind	0	0	0	0	0.282303	0	0.717695
10.18730/5953P	80 A 97 YR 303-304-1-3	B053	135819	NA	Australia	3KG	admixed-jap	0.287617	0.71238	0	0	0	0	0
10.18730/5951M	80050 YR 72136-43	B054	135817	NA	Australia	3KG	trj	0.182523	0.817474	0	0	0	0	0
10.18730/59D8R	YR 196	B055	136080	NA	Australia	3KG	tej	0.857247	0	0.14275	0	0	0	0
	Tieganwu	B056	NA	NA	China	3KG	tej	0.999997	0	0	0	0	0	0
	Xiushui 115	B057	NA	NA	China	3KG	tej	0.967261	0	0.023384	0.009049	0	0	0.000305
	Erjiunan 1	B058	NA	NA	China	3KG	ind2	0	0	0.211819	0.788179	0	0	0
	Nanjing 11	B059	NA	NA	China	3KG	ind1	0	0	0.999997	0	0	0	0
	Aijiaonante	B060	NA	NA	China	3KG	ind1	0	0	0.999997	0	0	0	0
	Guangluai 4	B061	NA	NA	China	3KG	ind1	0	0	0.999997	0	0	0	0
	Nantehao	B062	NA	NA	China	3KG	ind1	0	0	0.999997	0	0	0	0
	Guizhao 2	B063	NA	NA	China	3KG	ind1	0	0	0.860326	0.139672	0	0	0
	Xiangzaoxian 7	B064	NA	NA	China	3KG	admixed-ind	0	0	0.682961	0.317037	0	0	0
	Huangsiguizhan	B065	NA	NA	China	3KG	admixed-ind	0.002773	0	0.536951	0.460274	0	0	0
	Guangkexiangnuo	B066	NA	NA	China	3KG	tej	0.999997	0	0	0	0	0	0
	Funingzipigengzi	B067	NA	NA	China	3KG	ind1	0	0	0.926312	0.073686	0	0	0
	Gaoyangdiandao dahongmang	B068	NA	NA	China	3KG	tej	0.999997	0	0	0	0	0	0
	Dandongludao	B069	NA	NA	China	3KG	tej	0.999997	0	0	0	0	0	0
	Laoguangtou 83	B070	NA	NA	China	3KG	tej	0.999997	0	0	0	0	0	0
	Muxiqiu	B071	NA	NA	China	3KG	tej	0.999997	0	0	0	0	0	0
	Qiuqianbai	B072	NA	NA	China	3KG	ind1	0.153634	0	0.785578	0	0	0	0.060786
	Jinxibai2	B073	NA	NA	China	3KG	admixed-ind	0	0	0.5871	0	0	0	0.412898
	Taishannuo	B074	NA	NA	China	3KG	ind1	0.027111	0	0.972887	0	0	0	0
	Jinbaoyin	B075	NA	NA	China	3KG	ind1	0	0.041244	0.958754	0	0	0	0
	Minbeiwanxian	B076	NA	NA	China	3KG	admixed-ind	0	0	0.644166	0.355832	0	0	0
	Yizhixiang	B077	NA	NA	China	3KG	tej	0.999997	0	0	0	0	0	0
10.18730/5977G	Esiniu	B079	135887	NA	China	3KG	ind1	0	0	0.999997	0	0	0	0
10.18730/597NY	Heidu 4	B081	135901	NA	China	3KG	ind1	0	0	0.752949	0.247049	0	0	0
	Qiyuexian	B082	NA	NA	China	3KG	admixed-ind	0.050363	0	0	0.454014	0	0	0.495621
	Dongtingwanxian	B083	NA	NA	China	3KG	ind1	0	0	0.960914	0	0	0	0.039084
	Bawangbian 1	B084	NA	NA	China	3KG	admixed	0.625129	0	0	0.374869	0	0	0
	Xugunuo	B085	NA	NA	China	3KG	ind1	0	0	0.899301	0.100697	0	0	0
	Muguanuo	B086	NA	NA	China	3KG	admixed	0.538824	0	0.461174	0	0	0	0
	Zhongnong 4	B087	NA	NA	China	3KG	ind3	0	0	0	0.013729	0	0	0.986269
	San**Qishiluo	B088	NA	NA	China	3KG	admixed-ind	0	0.052434	0.204493	0.743071	0	0	0
	Qitoubaigu3	B089	NA	NA	China	3KG	admixed-ind	0	0	0.556968	0	0	0	0.44303
	Zimi	B090	NA	NA	China	3KG	admixed-ind	0	0	0.52981	0	0	0	0.470187
	Xiaohonggu	B091	NA	NA	China	3KG	admixed-ind	0	0	0.551449	0	0.051129	0	0.39742
	Gongju 73	B092	NA	NA	China	3KG	ind1	0	0	0.999997	0	0	0	0
	Qitougu	B093	NA	NA	China	3KG	admixed-ind	0	0	0.626457	0	0	0.030462	0.34308
	Zinuo	B094	NA	NA	China	3KG	ind1	0	0	0.826344	0	0	0	0.173654
	Mowangguneiza	B095	NA	NA	China	3KG	admixed-ind	0	0	0.369904	0	0	0	0.630094
	Jinzhinuo4	B096	NA	NA	China	3KG	admixed-ind	0	0	0	0.331459	0	0	0.668539
	Jiienuo	B097	NA	NA	China	3KG	admixed-ind	0	0	0.407112	0.08085	0	0	0.512036
	Hongkezhenuo	B100	NA	NA	China	3KG	tej	0.999997	0	0	0	0	0	0
	Yangkenuo	B101	NA	NA	China	3KG	tej	0.92122	1e-06	0.078777	1e-06	1e-06	1e-06	1e-06
	Maguzi	B102	NA	NA	China	3KG	tej	0.999997	0	0	0	0	0	0
	Laohongdao	B103	NA	NA	China	3KG	tej	0.990852	0	0.009146	0	0	0	0
	Jiabala	B104	NA	NA	Bangladesh	3KG	ind1	0	0	0.874929	0.125068	0	0	0
	Baoxuan 21	B105	NA	NA	China	3KG	admixed-ind	0	0.015271	0.544578	0.440149	0	0	0
	Wenxiangnuo	B106	NA	NA	China	3KG	admixed-ind	0.00085	0	0.375877	0	0	0	0.623271
	Dawannuo	B107	NA	NA	China	3KG	admixed-ind	0	0	0.370826	0	0	0	0.629171
	Xianggu	B108	NA	NA	China	3KG	admixed-ind	0	0	0.672844	0.026221	0.033769	0	0.267164
	Lengshuigu 2	B109	NA	NA	China	3KG	admixed-jap	0.748534	0.202376	0.049089	0	0	0	0
	Huangpinuo	B110	NA	NA	China	3KG	tej	0.999997	0	0	0	0	0	0
	Zimangfeie	B111	NA	NA	China	3KG	tej	0.999997	0	0	0	0	0	0
	Liusha 1	B112	NA	NA	China	3KG	ind1	0	0	0.999997	0	0	0	0
	Chenwan 3	B113	NA	NA	China	3KG	admixed-ind	0	0	0.668996	0.139804	0	0	0.191198
	Chengduai 3	B114	NA	NA	China	3KG	ind1	0	0	0.999997	0	0	0	0
	Aimakang	B115	NA	NA	China	3KG	ind1	0	0	0.99087	0	0	0	0.009127
	Shufeng 101	B116	NA	NA	China	3KG	admixed-ind	0	0	0.595235	0	0	0	0.404762
	Lixingeng	B117	NA	NA	China	3KG	tej	0.999997	0	0	0	0	0	0
	Ergangai	B118	NA	NA	China	3KG	admixed-ind	0	0	0.631917	0.36808	0	0	0
	Guangluai 15-1	B119	NA	NA	China	3KG	ind1	0.01056	0	0.989438	0	0	0	0
	Hongwan 1	B120	NA	NA	China	3KG	admixed-ind	0	0	0.521958	0.300775	0	0	0.177265
	Luke 3	B121	NA	NA	China	3KG	ind1	0	0	0.999997	0	0	0	0
	Liaogeng 287	B122	NA	NA	China	3KG	tej	0.999997	0	0	0	0	0	0
	Zaoshuxiangheimi	B123	NA	NA	China	3KG	admixed-ind	0	0	0.481458	0.477085	0	0.041455	0
	Geng 87-304	B124	NA	NA	China	3KG	tej	0.780494	1e-06	1e-06	0.219503	1e-06	1e-06	1e-06
	Xiangwanxian 3	B125	NA	NA	China	3KG	admixed-ind	0.032098	0	0.442562	0.524263	0.001075	0	0
	Zaoxian 240	B126	NA	NA	China	3KG	ind1	0.028723	0	0.971275	0	0	0	0
	Dangyu 5	B127	NA	NA	China	3KG	ind1	0.026404	0	0.973594	0	0	0	0
	Sibeitizhao 6	B128	NA	NA	China	3KG	admixed-ind	0	0.145433	0.225259	0.61908	0	0	0.010226
	Hongainuo	B129	NA	NA	China	3KG	admixed-ind	0	0	0.54624	0	0	0.015629	0.438128
	Wanlixian	B130	NA	NA	China	3KG	ind1	0	0	0.946983	0	0	0.053015	0
	Aizizhan	B131	NA	NA	China	3KG	admixed-ind	0.014324	0	0.462513	0.161461	0	0	0.361701
	Xiaobaimi	B132	NA	NA	China	3KG	admixed-ind	0.114937	0	0.408572	0.178659	0	0	0.29783
	Yanshuichi	B133	NA	NA	China	3KG	admixed-ind	0.02534	0.01859	0.496821	0	0	0	0.459248
	Xishi 15	B134	NA	NA	China	3KG	admixed-jap	0.620957	0.379041	0	0	0	0	0
	Honggenghangu3	B135	NA	NA	China	3KG	admixed-ind	0	0	0.347865	0.248121	0	0	0.404012
	Yuyannuo	B136	NA	NA	China	3KG	tej	0.886412	0.113586	0	0	0	0	0
	80B	B137	NA	NA	Philippines	3KG	admixed-ind	0.052647	0	0.536273	0	0	0	0.411079
	Gu 154	B138	NA	NA	China	3KG	admixed-ind	0	0.057476	0	0.632489	0	0	0.310033
	IR 661-1	B139	NA	NA	Philippines	3KG	admixed-ind	0.078281	0	0.585675	0.336042	0	0	0
	Pei C122	B140	NA	NA	China	3KG	ind1	0	0	0.999997	0	0	0	0
	Geng 7623	B141	NA	NA	China	3KG	admixed	0.459108	0	0.54089	0	0	0	0
	Ninghui 21	B142	NA	NA	China	3KG	admixed	0.636549	0	0	0.363449	0	0	0
	76--1	B143	NA	NA	China	3KG	admixed	0.701855	0	0.298143	0	0	0	0
	Huhui 628	B144	NA	NA	China	3KG	admixed-jap	0.613295	0.291517	0.069645	0.025175	0	0.000368	0
	Teqingxuanhui	B145	NA	NA	China	3KG	admixed-ind	0.086875	0	0.183679	0.729444	0	0	0
	JWR 221	B146	NA	NA	China	3KG	admixed-ind	0	0	0.262949	0.737048	0	0	0
	Baikehanhe	B147	NA	NA	China	3KG	ind1	0.067016	0	0.932981	0	0	0	0
	Lengshuinuo	B148	NA	NA	China	3KG	tej	0.999997	0	0	0	0	0	0
	Haoxiang	B149	NA	NA	China	3KG	ind1	0	0	0.999997	0	0	0	0
	L 301B	B150	NA	NA	China	3KG	ind1	0.054339	0	0.865192	0	0	0	0.080467
	Jinnante 43B	B151	NA	NA	China	3KG	ind1	0	0	0.929644	0.070353	0	0	0
	Zaoshunonghu 6	B152	NA	NA	China	3KG	tej	0.808667	1e-06	0.191331	1e-06	1e-06	1e-06	1e-06
	Qingsiai 16B	B153	NA	NA	China	3KG	admixed-ind	0	0.044175	0.462793	0.49303	0	0	0
	Liming B	B154	NA	NA	China	3KG	tej	0.999997	0	0	0	0	0	0
	Baoxie-7B	B155	NA	NA	China	3KG	admixed-ind	0	0.120184	0.515033	0.353391	0	0.01139	0
	G Zhenshan 97B	B156	NA	NA	China	3KG	ind1	0	0	0.926391	0	0	0	0.073606
	88B	B157	NA	NA	China	3KG	admixed-ind	0	0	0.665206	0.334792	0	0	0
	Taizhong 65/taizhongHR539	B158	NA	NA	Taiwan	3KG	admixed	0.452245	0	0.547753	0	0	0	0
	Taizhongzailai 1/taizhong65	B159	NA	NA	Taiwan	3KG	admixed-ind	0	0	0.722033	0.277964	0	0	0
	Shuiyuan 300Li	B160	NA	NA	China	3KG	tej	0.999997	0	0	0	0	0	0
	Yelicanghua	B161	NA	NA	China	3KG	tej	0.999997	0	0	0	0	0	0
	Baigedao	B162	NA	NA	China	3KG	tej	0.999997	0	0	0	0	0	0
	Liushizao	B163	NA	NA	China	3KG	ind1	0.021885	0	0.849577	0	0	0	0.128536
	Qingke	B164	NA	NA	China	3KG	aus	0	0	0	0	0.903835	0	0.096162
	Haohuangla	B165	NA	NA	China	3KG	admixed-ind	0	0	0.436493	0	0	0	0.563505
10.18730/59998	Jianghuadao	B166	135953	NA	Democratic People's Republic of Korea	3KG	tej	0.999997	0	0	0	0	0	0
10.18730/59BNA	Qingjinzaosheng	B167	136029	NA	Democratic People's Republic of Korea	3KG	tej	0.999997	0	0	0	0	0	0
10.18730/59DR3	Zhuyuan	B168	136096	NA	Japan	3KG	tej	0.999997	0	0	0	0	0	0
	Ailuyu	B169	NA	NA	Japan	3KG	tej	0.999997	0	0	0	0	0	0
10.18730/597S$	Hongse 90	B170	135905	NA	Russia	3KG	tej	0.999997	0	0	0	0	0	0
10.18730/599YX	Linguo	B171	135974	NA	Italy	3KG	tej	0.999997	0	0	0	0	0	0
10.18730/59CG0	Tjantajan	B173	136056	NA	Indonesia	3KG	admixed	0	0.270189	0	0.029879	0	0.118318	0.581613
10.18730/5962G	BRC 25-146-2-1	B176	135850	NA	Bangladesh	3KG	admixed-ind	0.134676	0	0	0.716794	0	0	0.148528
10.18730/599PN	Keluoduo B	B179	135966	NA	France	3KG	tej	0.999997	0	0	0	0	0	0
10.18730/59B8$	P1790-5-1M-4-5M-1B-3M-B	B180	136016	NA	Columbia	3KG	ind2	0	0	0.044524	0.955473	0	0	0
10.18730/5950K	71011	B181	135816	NA	Australia	3KG	ind1	0	0	0.999997	0	0	0	0
	Chimao	B182	NA	NA	Japan	3KG	tej	0.999997	0	0	0	0	0	0
10.18730/59BPB	Qingnuo Kyohatamochi	B183	136030	NA	Japan	3KG	tej	0.999997	0	0	0	0	0	0
10.18730/596EW	CHANH 148	B184	135862	NA	Viet Nam	3KG	admixed-ind	0.052013	0	0.393284	0.554627	7.5e-05	0	0
10.18730/59C8X	SLK 2-18-2	B185	136048	NA	Lao People's Democratic Republic	3KG	admixed-ind	0	0	0.604567	0.268585	0	0	0.126847
10.18730/59BVG	RP 1570-44-1	B187	136035	NA	India	3KG	admixed-ind	0	0	0.324352	0	0	0	0.675645
10.18730/5990U	IRAT 36	B188	135944	NA	Cote d'Ivoire	3KG	trj	0	0.999997	0	0	0	0	0
10.18730/59910	IRAT 669	B189	135945	NA	Cote d'Ivoire	3KG	trj	0	0.999997	0	0	0	0	0
	ITA 221	B190	NA	NA	Nigeria	3KG	trj	0	0.999997	0	0	0	0	0
10.18730/5952N	80 A 60 YR 71009-1-5	B191	135818	NA	Australia	3KG	admixed-jap	0.336677	0.663321	0	0	0	0	0
10.18730/59BSE	R 42	B192	136033	NA	Philippines	3KG	admixed-jap	0	0.431509	0	0.476387	0.092102	0	0
10.18730/596N=	C.MEDIO 7	B193	135869	NA	Cuba	3KG	ind2	0.006854	0	0.038133	0.955011	0	0	0
10.18730/5976F	ECIA 179-S13	B194	135886	NA	Cuba	3KG	ind2	0	0	0.119682	0.880316	0	0	0
10.18730/59BD2	PMS 10B	B195	136021	NA	India	3KG	admixed-ind	0	0	0.259835	0.740163	0	0	0
	Taidongludao	B196	NA	NA	Taiwan	3KG	admixed-jap	0.305095	0.63658	0	0.058323	0	0	0
	Taizhongxianxuan 2	B197	NA	NA	Taiwan	3KG	admixed-ind	0	0	0.6043	0	0	0	0.395698
	Jiefangxian	B198	NA	NA	China	3KG	ind1	0	0	0.999997	0	0	0	0
	Hongmisandan	B199	NA	NA	China	3KG	tej	0.999997	0	0	0	0	0	0
10.18730/599FE	Jinyou 1	B200	135959	NA	China	3KG	ind2	0	0	0	0.999997	0	0	0
	Chengnongshuijing	B201	NA	NA	China	3KG	ind2	0	0	0.14804	0.851958	0	0	0
	Baoxie 123B	B202	NA	NA	China	3KG	admixed-ind	0.056537	0	0.431795	0.399209	0	0	0.112457
	Biwusheng	B203	NA	NA	China	3KG	admixed-ind	0	0	0.537916	0	0.002732	0	0.45935
	Longhuamaohu	B204	NA	NA	China	3KG	tej	0.999997	0	0	0	0	0	0
	Cunsanli	B205	NA	NA	China	3KG	tej	0.787537	0.21246	0	0	0	0	0
	Aihechi	B207	NA	NA	China	3KG	admixed-ind	0	0	0.536857	0.451165	0	0.011976	0
	Lucaihao	B208	NA	NA	China	3KG	ind1	0	0	0.999997	0	0	0	0
	Nanxiongzaoyouzhan	B210	NA	NA	China	3KG	admixed-ind	0	0	0.721107	0	0	0	0.278891
	Chikenuo	B212	NA	NA	China	3KG	tej	0.855559	0	0.091399	0	0	0.05304	0
	Liuyenian	B213	NA	NA	China	3KG	ind1	0	0	0.999997	0	0	0	0
	Xuanenchangtanqingzhan	B214	NA	NA	China	3KG	ind2	0	0	0	0.999997	0	0	0
10.18730/597R~	Hongqi 5	B215	135904	NA	China	3KG	tej	0.999997	0	0	0	0	0	0
	Hanmadao4	B216	NA	NA	China	3KG	ind1	0	0	0.778821	0.020229	0	0	0.200948
	Honggu	B217	NA	NA	China	3KG	ind2	0	0	0	0.999997	0	0	0
	Wuzidui	B218	NA	NA	China	3KG	tej	0.999593	0.000405	0	0	0	0	0
	Haolai	B219	NA	NA	Lao People's Democratic Republic	3KG	admixed-ind	0	0	0.405237	0	0	0	0.594761
	Fanhaopi	B221	NA	NA	China	3KG	admixed-ind	0	0	0.60728	0	0.392718	0	0
	Beizinuo	B222	NA	NA	China	3KG	ind1	0	0	0.818644	0	0	0	0.181354
	Cungunuo	B223	NA	NA	China	3KG	tej	0.877005	0.122993	0	0	0	0	0
	Younian	B224	NA	NA	China	3KG	admixed-ind	0.002105	0	0.718995	0	0	0	0.278899
	Guantuibaihe 1	B225	NA	NA	China	3KG	tej	0.999997	0	0	0	0	0	0
	Heimangdao	B226	NA	NA	China	3KG	tej	0.999997	0	0	0	0	0	0
	Menjiagao 1	B227	NA	NA	China	3KG	admixed-ind	0.100005	0	0.46089	0.439103	0	0	0
	Haobayong 1	B228	NA	NA	China	3KG	admixed-jap	0.687901	0.301833	0.010264	0	0	0	0
	Menjiading 2	B229	NA	NA	China	3KG	admixed-ind	0	0	0.537481	0	0	0.00629	0.456227
	Banjiemang2	B230	NA	NA	China	3KG	tej	0.953929	0	0	0	0	0.046069	0
	Dongtingwanxian	B231	NA	NA	China	3KG	admixed-ind	0	0	0.438339	0.161473	0	0	0.400187
	Xiangaizao 10hao	B232	NA	NA	China	3KG	ind2	0	0	0	0.987659	0	0	0.012339
	Xiangwanxian 1	B233	NA	NA	China	3KG	admixed-ind	0	0	0.513453	0.479128	0.007418	0	0
	Aituogu 151	B234	NA	NA	China	3KG	ind1	0	0	0.999997	0	0	0	0
	Zhonghua 8	B235	NA	NA	China	3KG	tej	0.977523	0	0	0.022475	0	0	0
10.18730/599DC	Jindao 1	B236	135957	NA	China	3KG	tej	0.999997	0	0	0	0	0	0
	Momi	B238	NA	NA	China	3KG	admixed-ind	0	0.025482	0.596437	0	0	0	0.37808
10.18730/59DK=	Zhendao 232	B239	136091	NA	China	3KG	ind1	0	0	0.848008	0	0	0	0.151989
	Zhengdao 5	B240	NA	NA	China	3KG	tej	0.999997	0	0	0	0	0	0
	Lamujia	B241	NA	NA	China	3KG	admixed-jap	0.463255	0.536743	0	0	0	0	0
	Gui 630	B242	NA	NA	China	3KG	admixed-ind	0	0.074829	0	0.698424	0	0	0.226745
10.18730/597Y2	Huhui 91269	B243	135910	NA	China	3KG	aus	0	0	0	0	0.999997	0	0
	Xiangdao	B244	NA	NA	China	3KG	ind1	0.026588	0	0.972958	0	0	0	0.000452
	Shanjiugu	B245	NA	NA	China	3KG	admixed-jap	0.691812	0.308186	0	0	0	0	0
	Laozaogu	B246	NA	NA	China	3KG	admixed-ind	0	0	0.339705	0	0	0.015098	0.645195
	Jinnante B	B247	NA	NA	China	3KG	admixed-ind	0	0	0.508329	0	0	0.003866	0.487803
	Zhuzhen B	B248	NA	NA	China	3KG	ind1	0	0	0.946082	0	0	0	0.053915
	Chaoyangyihao B	B249	NA	NA	China	3KG	ind1	0	0	0.999997	0	0	0	0
	Annongwangeng B	B250	NA	NA	China	3KG	tej	0.999997	0	0	0	0	0	0
	Xiangai B	B252	NA	NA	China	3KG	admixed-ind	0	0	0.555441	0.414783	0	0.029773	0
	Jiangnongzao 1 B	B253	NA	NA	China	3KG	admixed-ind	0.03061	0	0.555203	0.393217	0	0	0.020968
	Jinghu3 B	B254	NA	NA	China	3KG	admixed-ind	0.028	0	0.556517	0.396374	0	0	0.019108
	Dianrui 409B	B255	NA	NA	China	3KG	admixed-ind	0.028534	0	0.550326	0	0	0	0.421138
	Xingguo	B258	NA	NA	China	3KG	tej	0.999997	0	0	0	0	0	0
	Leihuozhan	B259	NA	NA	China	3KG	ind1	0	0	0.999997	0	0	0	0
	Mamagu	B260	NA	NA	China	3KG	ind1	0	0	0.999997	0	0	0	0
	Meihuanuo	B261	NA	NA	China	3KG	ind1	0	0	0.999997	0	0	0	0
	Weiguo	B263	NA	NA	China	3KG	tej	0.999997	0	0	0	0	0	0
	Sanbaili	B264	NA	NA	China	3KG	ind1	0	0	0.999997	0	0	0	0
	Wukezhan	B265	NA	NA	China	3KG	admixed-ind	0	0	0.65852	0	0	0	0.341478
	Haomake (K)	B266	NA	NA	China	3KG	admixed-jap	0.442458	0.55754	0	0	0	0	0
		B267	NA	NA	China	3KG	admixed-ind	0	0	0.356721	0.640486	0	0	0.002791
	Nangaogu	B268	NA	NA	China	3KG	admixed-ind	0	0	0.596918	0	0	0	0.40308
10.18730/59DBV	Yuefu	B269	136083	NA	Japan	3KG	tej	0.999997	0	0	0	0	0	0
10.18730/597AK	Gang 46B	CX10	135890	NA	China	3KG	ind1	0.022872	0	0.977126	0	0	0	0
10.18730/59BC1	Palung 2	CX100	136020	NA	Nepal	3KG	ind2	0.143533	0	0	0.856412	0	0	5.2e-05
10.18730/597PZ	Hei Mi Chan	CX101	135902	NA	China	3KG	ind1	0	0	0.999997	0	0	0	0
10.18730/59CD$	Tek Si Chut	CX102	136053	NA	Taiwan	3KG	ind1	0	0	0.802977	0.19702	0	0	0
10.18730/59BWH	Rubio	CX103	136036	NA	Peru	3KG	admixed	0.264281	0	0	0	0	0	0.735716
10.18730/59BXJ	Sadri rice 1	CX104	136037	NA	Iran	3KG	aro	0	0	0	0	0	0.999997	0
10.18730/59C0N	SAL BUI BAO	CX106	136040	NA	Viet Nam	3KG	trj	0	0.999997	0	0	0	0	0
10.18730/59CM4	Tun Sart	CX107	136060	NA	Viet Nam	3KG	ind2	0	0	0	0.999997	0	0	0
	Ziri	CX108	NA	NA	India	3KG	admixed-ind	0	0	0.14244	0.307694	0.549864	0	0
10.18730/596W5	Dacca 6	CX109	135876	NA	India	3KG	admixed-jap	0.598328	0.30604	0	0	0.009618	0	0.086014
	Gumei 2	CX11	NA	NA	China	3KG	admixed-jap	0.468953	0.247032	0.284013	0	0	0	0
10.18730/59CP6	UP 15	CX110	136062	NA	Japan	3KG	aro	0.019709	0	0	0	0	0.980289	0
10.18730/597EQ	Giza 14	CX111	135894	NA	Egypt	3KG	trj	0	0.999997	0	0	0	0	0
10.18730/597DP	Ginga	CX112	135893	NA	Japan	3KG	admixed	0	0.219635	0	0	0.179259	0.601105	0
10.18730/595YC	Biniapan	CX113	135846	NA	_no_info	3KG	trj	0	0.999997	0	0	0	0	0
	Guang Lu Ai 4	CX114	NA	NA	China	3KG	ind1	0	0	0.999997	0	0	0	0
	Yun hui 72	CX115	NA	NA	China	3KG	admixed-ind	0.098986	0	0.461995	0.149379	0	0	0.289638
10.18730/59CYE	Wudadaozhong	CX116	136070	NA	Democratic People's Republic of Korea	3KG	tej	0.999997	0	0	0	0	0	0
10.18730/598JP	IR 65600-27-1-2-2	CX117	135930	NA	Philippines	3KG	ind1	0	0	0.783569	0	0.000879	0	0.215549
	Yetuozai	CX118	NA	NA	China	3KG	admixed-ind	0	0	0.566747	0.313585	0	0	0.119666
	P59279	CX119	NA	NA	_no_info	3KG	admixed-ind	0	0	0.612166	0.387832	0	0	0
10.18730/597X1	Huagengxian 74	CX12	135909	NA	China	3KG	admixed-ind	0	0	0.385127	0.566607	0.048264	0	0
10.18730/59CH1	TKM 6	CX120	136057	NA	India	3KG	ind2	0	0.13002	0	0.869978	0	0	0
	Guang122	CX121	NA	NA	China	3KG	ind2	0	0.015495	0	0.975784	0	0	0.00872
	Tai-Zhong-Xian 10	CX122	NA	NA	Taiwan	3KG	admixed-ind	0	0	0.578284	0	0	0.047757	0.373957
	Yu Qiu Gu	CX123	NA	NA	China	3KG	ind1	0	0	0.999997	0	0	0	0
10.18730/598RW	IR 71466-75-3-B-1	CX124	135936	NA	Philippines	3KG	ind2	0	0.117985	0	0.765712	0	0	0.116302
	CAOZHAO-2	CX125	NA	NA	China	3KG	ind2	0	0	0	0.999997	0	0	0
10.18730/59921	IRBB 60	CX126	135946	NA	Philippines	3KG	ind2	0	0	0	0.978647	0.021351	0	0
10.18730/5979J	Gajale	CX128	135889	NA	Nepal	3KG	admixed-ind	0	0	0	0.599808	0	0.001548	0.398642
10.18730/59AA4	MOLOK	CX129	135986	NA	Indonesia	3KG	trj	0.13973	0.860267	0	0	0	0	0
	R644	CX13	NA	NA	China	3KG	admixed-ind	0.24742	0	0.124123	0.577874	0.050582	0	0
10.18730/596GY	CHIPDA	CX130	135864	NA	India	3KG	ind3	0.062027	0	0	0	0.011101	0	0.926871
10.18730/59DFZ	ZALE	CX131	136087	NA	Myanmar	3KG	ind1	0	0	0.999997	0	0	0	0
10.18730/595E~	AP 423	CX132	135830	NA	India	3KG	trj	0	0.999997	0	0	0	0	0
	Zhengshan97	CX133	NA	NA	China	3KG	ind1	0.023811	0	0.976187	0	0	0	0
10.18730/59943	IRBB 7	CX134	135948	NA	Philippines	3KG	ind2	0	0	0	0.991402	0.008596	0	0
	Qd_441	CX138	NA	NA	China	3KG	tej	0.822231	0	0.177767	0	0	0	0
10.18730/595AX	Amareles	CX139	135826	NA	Portugal	3KG	admixed-jap	0.5986	0.305456	0	0	0.009325	0	0.086619
	Chennong 265	CX14	NA	NA	China	3KG	tej	0.999997	0	0	0	0	0	0
10.18730/59EZ5	Nipponbare	CX140	136196	NA	Japan	3KG	tej	0.999997	0	0	0	0	0	0
10.18730/59BB0	Padi Siam Kuning	CX141	136019	NA	Indonesia	3KG	ind2	0	0	0	0.999997	0	0	0
10.18730/5957T	Ai Yeh Lu	CX142	135823	NA	China	3KG	tej	0.774172	0.225826	0	0	0	0	0
10.18730/599RQ	Khasar	CX143	135968	NA	Iran	3KG	aro	0	0	0	0	0	0.999997	0
[truncated: 2,611 more rows]
