# Supplementary material for: An imputation platform to enhance integration of rice genetic resources
Source: Nat Commun. 2018 Aug 29;9:3519. doi: 10.1038/s41467-018-05538-1 (PMC6115364; doi:10.1038/s41467-018-05538-1)
Supplement: Supplementary file 5 — Supplementary Data 2 [file 41467_2018_5538_MOESM5_ESM.xlsx]

## Sheet: SuppData2.HDRA_impute_summary
Supp. Data 2. Concordance tables from HDRA Panel imputation. Each chromosome was imputed in 15 equally-sized chunks.
chr	chunk	start.pos	end.pos	SNPs overlapping Study + Ref	overall % concordance CV
1	1	1	2883708	1683	97.5
1	2	2883709	5767416	1847	97.2
1	3	5767417	8651124	1364	97.2
1	4	8651125	11534832	1447	97.2
1	5	11534833	14418540	1407	97.2
1	6	14418541	17302248	1245	96.9
1	7	17302249	20185956	1402	96.9
1	8	20185957	23069664	1416	97.3
1	9	23069665	25953372	1746	97.2
1	10	25953373	28837080	1190	97.2
1	11	28837081	31720788	1550	97.4
1	12	31720789	34604496	1556	97.2
1	13	34604497	37488204	1423	97.2
1	14	37488205	40371912	1634	97.5
1	15	40371913	43255620	1779	97.2
2	1	1	2395719	1217	97.4
2	2	2395720	4791438	1250	97.4
2	3	4791439	7187157	1567	97.3
2	4	7187158	9582876	1366	97.3
2	5	9582877	11978595	1340	97.3
2	6	11978596	14374314	805	97.2
2	7	14374315	16770033	1020	97
2	8	16770034	19165752	1428	97.4
2	9	19165753	21561471	1357	97.3
2	10	21561472	23957190	1549	97.4
2	11	23957191	26352909	1951	97.2
2	12	26352910	28748628	933	97.2
2	13	28748629	31144347	1073	97.4
2	14	31144348	33540066	829	97.2
2	15	33540067	35935785	1330	97.5
3	1	1	2427555	890	97.4
3	2	2427556	4855110	1088	97.3
3	3	4855111	7282665	1181	97.5
3	4	7282666	9710220	1125	97.3
3	5	9710221	12137775	1097	97.4
3	6	12137776	14565330	976	97.2
3	7	14565331	16992885	1391	97.5
3	8	16992886	19420440	1139	97
3	9	19420441	21847995	1222	96.8
3	10	21847996	24275550	1144	97.1
3	11	24275551	26703105	1103	97.1
3	12	26703106	29130660	1286	97.3
3	13	29130661	31558215	939	97.3
3	14	31558216	33985770	919	97.3
3	15	33985771	36413325	1204	97.4
4	1	1	2366823	1204	97.2
4	2	2366824	4733646	797	96.6
4	3	4733647	7100469	1440	97.4
4	4	7100470	9467292	647	97.3
4	5	9467293	11834115	742	96.9
4	6	11834116	14200938	910	97.1
4	7	14200939	16567761	623	96.9
4	8	16567762	18934584	934	97.2
4	9	18934585	21301407	1268	97.2
4	10	21301408	23668230	1031	97.2
4	11	23668231	26035053	778	97.6
4	12	26035054	28401876	676	97.4
4	13	28401877	30768699	975	97.5
4	14	30768700	33135522	1491	97.5
4	15	33135523	35502345	817	97.3
5	1	1	1996571	1378	97.4
5	2	1996572	3993142	1168	97.5
5	3	3993143	5989713	835	97
5	4	5989714	7986284	1137	97
5	5	7986285	9982855	925	97.2
5	6	9982856	11979426	499	96.8
5	7	11979427	13975997	736	96.9
5	8	13975998	15972568	1016	97.1
5	9	15972569	17969139	1073	97.3
5	10	17969140	19965710	1022	97.3
5	11	19965711	21962281	816	97.1
5	12	21962282	23958852	809	97.3
5	13	23958853	25955423	589	97.2
5	14	25955424	27951994	845	97.4
5	15	27951995	29948565	902	97.3
6	1	1	2083147	977	97.6
6	2	2083148	4166294	981	97.3
6	3	4166295	6249441	1031	97.3
6	4	6249442	8332588	1139	97
6	5	8332589	10415735	912	97.5
6	6	10415736	12498882	1038	97.2
6	7	12498883	14582029	1020	96.7
6	8	14582030	16665176	966	96.8
6	9	16665177	18748323	940	97.2
6	10	18748324	20831470	865	97.1
6	11	20831471	22914617	1037	97.2
6	12	22914618	24997764	1059	97.5
6	13	24997765	27080911	1217	97.3
6	14	27080912	29164058	1156	97.2
6	15	29164059	31247205	983	97.7
7	1	1	1978174	1062	97.4
7	2	1978175	3956348	717	97.3
7	3	3956349	5934522	640	97
7	4	5934523	7912696	782	97.1
7	5	7912697	9890870	755	96.7
7	6	9890871	11869044	619	97.3
7	7	11869045	13847218	722	97.3
7	8	13847219	15825392	813	97.1
7	9	15825393	17803566	1094	97.1
7	10	17803567	19781740	892	97.3
7	11	19781741	21759914	973	97.1
7	12	21759915	23738088	1064	97.3
7	13	23738089	25716262	906	97.3
7	14	25716263	27694436	1039	97.5
7	15	27694437	29672610	937	97.5
8	1	1	1896134	986	97.5
8	2	1896135	3792268	1132	97.5
8	3	3792269	5688402	1059	97.5
8	4	5688403	7584536	734	97.3
8	5	7584537	9480670	1268	97.3
8	6	9480671	11376804	1159	97
8	7	11376805	13272938	787	97.1
8	8	13272939	15169072	875	97.3
8	9	15169073	17065206	984	97
8	10	17065207	18961340	1102	97.1
8	11	18961341	20857474	1297	97.3
8	12	20857475	22753608	780	97.4
8	13	22753609	24649742	662	97.2
8	14	24649743	26545876	1040	97.3
8	15	26545877	28442010	1192	97.4
9	1	1	1529343	657	97.5
9	2	1529344	3058686	646	96.9
9	3	3058687	4588029	830	97.4
9	4	4588030	6117372	894	97.1
9	5	6117373	7646715	960	97
9	6	7646716	9176058	690	96.9
9	7	9176059	10705401	673	97
9	8	10705402	12234744	699	97.3
9	9	12234745	13764087	668	97
9	10	13764088	15293430	780	97.1
9	11	15293431	16822773	656	96.9
9	12	16822774	18352116	542	97.3
9	13	18352117	19881459	715	97.4
9	14	19881460	21410802	830	97.5
9	15	21410803	22940145	626	97.3
10	1	1	1547058	721	97.2
10	2	1547059	3094116	736	96.9
10	3	3094117	4641174	795	97
10	4	4641175	6188232	920	97
10	5	6188233	7735290	900	97.1
10	6	7735291	9282348	819	97.1
10	7	9282349	10829406	984	97.1
10	8	10829407	12376464	861	97.3
10	9	12376465	13923522	725	97.2
10	10	13923523	15470580	738	97.2
10	11	15470581	17017638	832	97.4
10	12	17017639	18564696	898	97.5
10	13	18564697	20111754	921	97.3
10	14	20111755	21658812	698	97.3
10	15	21658813	23205870	638	97.6
11	1	1	1934536	669	97.2
11	2	1934537	3869072	1139	97.4
11	3	3869073	5803608	1095	97.2
11	4	5803609	7738144	1097	97.3
11	5	7738145	9672680	1096	97.2
11	6	9672681	11607216	965	97.1
11	7	11607217	13541752	759	96.9
11	8	13541753	15476288	1160	97.1
11	9	15476289	17410824	1319	97.2
11	10	17410825	19345360	1409	97.3
11	11	19345361	21279896	1290	97.2
11	12	21279897	23214432	1374	97.4
11	13	23214433	25148968	1254	96.8
11	14	25148969	27083504	1058	97.3
11	15	27083505	29018040	733	97.2
12	1	1	1835378	689	97.1
12	2	1835379	3670756	1045	97.4
12	3	3670757	5506134	904	97.4
12	4	5506135	7341512	673	97.2
12	5	7341513	9176890	773	97.5
12	6	9176891	11012268	989	97.3
12	7	11012269	12847646	834	96.8
12	8	12847647	14683024	1016	97.4
12	9	14683025	16518402	741	96.9
12	10	16518403	18353780	909	972
12	11	18353781	20189158	938	97.3
12	12	20189159	22024536	733	97.5
12	13	22024537	23859914	1038	97.3
12	14	23859915	25695292	793	97.4
12	15	25695293	27530670	794	97.3
