# Supplementary material for: An imputation platform to enhance integration of rice genetic resources
Source: Nat Commun. 2018 Aug 29;9:3519. doi: 10.1038/s41467-018-05538-1 (PMC6115364; doi:10.1038/s41467-018-05538-1)
Supplement: Supplementary file 6 — Supplementary Data 3 [file 41467_2018_5538_MOESM6_ESM.xlsx]

## Sheet: SuppData3.genesCandidateRegion
Supp. Data 3. Gene models found within the region of local LD to the msSNPs at the major and minor association peaks for amylose content using original HDRA data
Wx region:
GeneQuery search parameters: chr6:1462124-1876504, MSU7, Feature types: gene
FeatureType Chromosome Start End Strand Frame Description
gene Chr6 1465499 1468600 -1 . ID LOC_Os06g03710 ; Name LOC_Os06g03710 ; Note DELLA protein SLR1, putative, expressed
gene Chr6 1470865 1472141 1 . ID LOC_Os06g03720 ; Name LOC_Os06g03720 ; Note ribonucleoside-diphosphate reductase small chain, putative, expressed
gene Chr6 1476239 1477236 1 . ID LOC_Os06g03740 ; Name LOC_Os06g03740 ; Note folic acid binding protein, putative, expressed
gene Chr6 1478931 1485780 1 . ID LOC_Os06g03750 ; Name LOC_Os06g03750 ; Note dehydration response related protein, putative, expressed
gene Chr6 1485905 1490634 -1 . ID LOC_Os06g03760 ; Name LOC_Os06g03760 ; Note LMBR1 integral membrane protein, putative, expressed
gene Chr6 1492883 1502597 -1 . ID LOC_Os06g03770 ; Name LOC_Os06g03770 ; Note ABC transporter, ATP-binding protein, putative, expressed
gene Chr6 1504211 1512122 1 . ID LOC_Os06g03780 ; Name LOC_Os06g03780 ; Note NUC153 domain containing protein, expressed
gene Chr6 1512795 1516434 1 . ID LOC_Os06g03790 ; Name LOC_Os06g03790 ; Note 39S ribosomal protein L47, mitochondrial precursor, putative, expressed
gene Chr6 1520743 1526081 1 . ID LOC_Os06g03800 ; Name LOC_Os06g03800 ; Note pollen ankyrin, putative, expressed
gene Chr6 1526536 1527625 -1 . ID LOC_Os06g03810 ; Name LOC_Os06g03810 ; Note expressed protein
gene Chr6 1530110 1531686 1 . ID LOC_Os06g03820 ; Name LOC_Os06g03820 ; Note expressed protein
gene Chr6 1539028 1542212 1 . ID LOC_Os06g03830 ; Name LOC_Os06g03830 ; Note retinol dehydrogenase, putative, expressed
gene Chr6 1544044 1546216 -1 . ID LOC_Os06g03840 ; Name LOC_Os06g03840 ; Note H-BTB4 - Bric-a-Brac, Tramtrack, Broad Complex BTB domain with H family conserved sequence, expressed
gene Chr6 1547059 1550642 -1 . ID LOC_Os06g03850 ; Name LOC_Os06g03850 ; Note impaired sucrose induction 1, putative, expressed
gene Chr6 1554861 1561163 1 . ID LOC_Os06g03860 ; Name LOC_Os06g03860 ; Note uncharacterized membrane protein, putative, expressed
gene Chr6 1564910 1565191 -1 . ID LOC_Os06g03880 ; Name LOC_Os06g03880 ; Note expressed protein
gene Chr6 1565577 1566225 1 . ID LOC_Os06g03890 ; Name LOC_Os06g03890 ; Note alpha-L-fucosidase 3 precursor, putative, expressed
gene Chr6 1572422 1574148 1 . ID LOC_Os06g03900 ; Name LOC_Os06g03900 ; Note esterase precursor, putative, expressed
gene Chr6 1574484 1577176 -1 . ID LOC_Os06g03910 ; Name LOC_Os06g03910 ; Note hydrolase, NUDIX family, domain containing protein, expressed
gene Chr6 1580237 1581872 1 . ID LOC_Os06g03920 ; Name LOC_Os06g03920 ; Note expressed protein
gene Chr6 1581991 1585822 -1 . ID LOC_Os06g03930 ; Name LOC_Os06g03930 ; Note cytochrome P450 86A1, putative, expressed
gene Chr6 1588473 1596159 1 . ID LOC_Os06g03940 ; Name LOC_Os06g03940 ; Note spastin, putative, expressed
gene Chr6 1599328 1601780 -1 . ID LOC_Os06g03960 ; Name LOC_Os06g03960 ; Note expressed protein
gene Chr6 1605460 1612409 1 . ID LOC_Os06g03970 ; Name LOC_Os06g03970 ; Note receptor-like protein kinase 5 precursor, putative, expressed
gene Chr6 1613664 1620183 -1 . ID LOC_Os06g03980 ; Name LOC_Os06g03980 ; Note expressed protein
gene Chr6 1629717 1633629 1 . ID LOC_Os06g03990 ; Name LOC_Os06g03990 ; Note aminotransferase, classes I and II, domain containing protein, expressed
gene Chr6 1635096 1636029 1 . ID LOC_Os06g04000 ; Name LOC_Os06g04000 ; Note peptidyl-prolyl cis-trans isomerase, putative, expressed
gene Chr6 1636524 1640883 -1 . ID LOC_Os06g04010 ; Name LOC_Os06g04010 ; Note GAGA-binding protein, putative, expressed
gene Chr6 1642214 1643800 -1 . ID LOC_Os06g04020 ; Name LOC_Os06g04020 ; Note histone H1, putative, expressed
gene Chr6 1645414 1646326 -1 . ID LOC_Os06g04030 ; Name LOC_Os06g04030 ; Note histone H3, putative, expressed
gene Chr6 1648595 1654300 1 . ID LOC_Os06g04040 ; Name LOC_Os06g04040 ; Note WD domain, G-beta repeat domain containing protein, expressed
gene Chr6 1667929 1670634 1 . ID LOC_Os06g04060 ; Name LOC_Os06g04060 ; Note expressed protein
gene Chr6 1674045 1677406 -1 . ID LOC_Os06g04070 ; Name LOC_Os06g04070 ; Note pyridoxal-dependent decarboxylase protein, putative, expressed
gene Chr6 1691885 1694140 1 . ID LOC_Os06g04080 ; Name LOC_Os06g04080 ; Note glycosyl hydrolases family 17, putative, expressed
gene Chr6 1699371 1702859 -1 . ID LOC_Os06g04090 ; Name LOC_Os06g04090 ; Note no apical meristem protein, putative, expressed
gene Chr6 1710905 1713528 -1 . ID LOC_Os06g04100 ; Name LOC_Os06g04100 ; Note conserved hypothetical protein
gene Chr6 1715408 1717221 1 . ID LOC_Os06g04110 ; Name LOC_Os06g04110 ; Note retrotransposon protein, putative, unclassified
gene Chr6 1723575 1725392 1 . ID LOC_Os06g04120 ; Name LOC_Os06g04120 ; Note hypothetical protein
gene Chr6 1725313 1729996 -1 . ID LOC_Os06g04130 ; Name LOC_Os06g04130 ; Note lung seven transmembrane domain containing protein, putative, expressed
gene Chr6 1731813 1732565 -1 . ID LOC_Os06g04140 ; Name LOC_Os06g04140 ; Note expressed protein
gene Chr6 1733935 1735135 -1 . ID LOC_Os06g04150 ; Name LOC_Os06g04150 ; Note magnesium-protoporphyrin O-methyltransferase, putative, expressed
gene Chr6 1736249 1742581 -1 . ID LOC_Os06g04169 ; Name LOC_Os06g04169 ; Note hydrolase, alpha/beta fold family domain containing protein, expressed
gene Chr6 1754351 1760884 -1 . ID LOC_Os06g04190 ; Name LOC_Os06g04190 ; Note rad1, putative, expressed
gene Chr6 1761433 1762875 1 . ID LOC_Os06g04195 ; Name LOC_Os06g04195 ; Note expressed protein
gene Chr6 1765622 1770656 1 . ID LOC_Os06g04200 ; Name LOC_Os06g04200 ; Note starch synthase, putative, expressed
gene Chr6 1776869 1777165 1 . ID LOC_Os06g04210 ; Name LOC_Os06g04210 ; Note expressed protein
gene Chr6 1780472 1781052 1 . ID LOC_Os06g04220 ; Name LOC_Os06g04220 ; Note expressed protein
gene Chr6 1784311 1784827 1 . ID LOC_Os06g04230 ; Name LOC_Os06g04230 ; Note expressed protein
gene Chr6 1785159 1785889 -1 . ID LOC_Os06g04240 ; Name LOC_Os06g04240 ; Note expressed protein
gene Chr6 1789836 1791394 1 . ID LOC_Os06g04250 ; Name LOC_Os06g04250 ; Note phosphate-induced protein 1 conserved region domain containing protein, expressed
gene Chr6 1808766 1812362 -1 . ID LOC_Os06g04270 ; Name LOC_Os06g04270 ; Note transketolase, chloroplast precursor, putative, expressed
gene Chr6 1816175 1819804 1 . ID LOC_Os06g04280 ; Name LOC_Os06g04280 ; Note 3-phosphoshikimate 1-carboxyvinyltransferase, chloroplast precursor, putative, expressed
gene Chr6 1820084 1822078 -1 . ID LOC_Os06g04290 ; Name LOC_Os06g04290 ; Note S10/S20 domain containing ribosomal protein, putative, expressed
gene Chr6 1822766 1826383 -1 . ID LOC_Os06g04300 ; Name LOC_Os06g04300 ; Note tRNA 2-phosphotransferase 1, putative, expressed
gene Chr6 1828169 1831736 -1 . ID LOC_Os06g04310 ; Name LOC_Os06g04310 ; Note expressed protein
gene Chr6 1838557 1842840 -1 . ID LOC_Os06g04330 ; Name LOC_Os06g04330 ; Note expressed protein
gene Chr6 1844953 1848753 -1 . ID LOC_Os06g04340 ; Name LOC_Os06g04340 ; Note expressed protein
gene Chr6 1849923 1853898 -1 . ID LOC_Os06g04350 ; Name LOC_Os06g04350 ; Note expressed protein
gene Chr6 1856820 1861053 -1 . ID LOC_Os06g04360 ; Name LOC_Os06g04360 ; Note expressed protein
gene Chr6 1864515 1868211 1 . ID LOC_Os06g04370 ; Name LOC_Os06g04370 ; Note expressed protein
gene Chr6 1872634 1875911 -1 . ID LOC_Os06g04380 ; Name LOC_Os06g04380 ; Note aminomethyltransferase, putative, expressed
SSIIa region:
GeneQuery search parameters: chr6:6329239-7191599, MSU7, Feature types: gene
FeatureType Chromosome Start End Strand Frame Description
gene Chr6 6333934 6334978 -1 . ID LOC_Os06g11900 ; Name LOC_Os06g11900 ; Note expressed protein
gene Chr6 6344013 6347676 -1 . ID LOC_Os06g11910 ; Name LOC_Os06g11910 ; Note expressed protein
gene Chr6 6349120 6352936 -1 . ID LOC_Os06g11920 ; Name LOC_Os06g11920 ; Note endonuclease/exonuclease/phosphatase family domain containing protein, expressed
gene Chr6 6355145 6355981 1 . ID LOC_Os06g11930 ; Name LOC_Os06g11930 ; Note SNARE domain containing protein, putative, expressed
gene Chr6 6358046 6358855 1 . ID LOC_Os06g11940 ; Name LOC_Os06g11940 ; Note dehydration-responsive element binding protein, putative, expressed
gene Chr6 6361089 6362249 1 . ID LOC_Os06g11950 ; Name LOC_Os06g11950 ; Note retrotransposon protein, putative, unclassified
gene Chr6 6369182 6370694 -1 . ID LOC_Os06g11960 ; Name LOC_Os06g11960 ; Note 2,3-bisphosphoglycerate-dependent phosphoglycerate mutase, putative, expressed
gene Chr6 6372353 6376374 1 . ID LOC_Os06g11970 ; Name LOC_Os06g11970 ; Note OsMADS63 - MADS-box family gene with MIKC* type-box, expressed
gene Chr6 6395388 6397221 -1 . ID LOC_Os06g11980 ; Name LOC_Os06g11980 ; Note DUF581 domain containing protein, expressed
gene Chr6 6401419 6407785 -1 . ID LOC_Os06g11990 ; Name LOC_Os06g11990 ; Note expressed protein
gene Chr6 6419602 6420378 -1 . ID LOC_Os06g12000 ; Name LOC_Os06g12000 ; Note expressed protein
gene Chr6 6424294 6424808 1 . ID LOC_Os06g12010 ; Name LOC_Os06g12010 ; Note hypothetical protein
gene Chr6 6435824 6439822 1 . ID LOC_Os06g12020 ; Name LOC_Os06g12020 ; Note membrane-anchored ubiquitin-fold protein, putative, expressed
gene Chr6 6440413 6447606 -1 . ID LOC_Os06g12030 ; Name LOC_Os06g12030 ; Note glutaredoxin domain containing protein, putative, expressed
gene Chr6 6452737 6454454 -1 . ID LOC_Os06g12040 ; Name LOC_Os06g12040 ; Note mTERF family protein, expressed
gene Chr6 6458283 6459567 -1 . ID LOC_Os06g12050 ; Name LOC_Os06g12050 ; Note mTERF family protein, expressed
gene Chr6 6461154 6465270 -1 . ID LOC_Os06g12060 ; Name LOC_Os06g12060 ; Note mTERF family protein, expressed
gene Chr6 6465597 6468062 -1 . ID LOC_Os06g12070 ; Name LOC_Os06g12070 ; Note mTERF family protein, expressed
gene Chr6 6472151 6473692 -1 . ID LOC_Os06g12080 ; Name LOC_Os06g12080 ; Note mTERF family protein, expressed
gene Chr6 6475161 6479073 1 . ID LOC_Os06g12090 ; Name LOC_Os06g12090 ; Note miro, putative, expressed
gene Chr6 6479283 6480980 -1 . ID LOC_Os06g12100 ; Name LOC_Os06g12100 ; Note mTERF family protein, expressed
gene Chr6 6482366 6485677 1 . ID LOC_Os06g12110 ; Name LOC_Os06g12110 ; Note mTERF family protein, expressed
gene Chr6 6484043 6488553 -1 . ID LOC_Os06g12120 ; Name LOC_Os06g12120 ; Note BRASSINOSTEROID INSENSITIVE 1-associated receptor kinase 1 precursor, putative, expressed
gene Chr6 6489414 6491711 -1 . ID LOC_Os06g12129 ; Name LOC_Os06g12129 ; Note expressed protein
gene Chr6 6492884 6494714 1 . ID LOC_Os06g12140 ; Name LOC_Os06g12140 ; Note expressed protein
gene Chr6 6495000 6497910 -1 . ID LOC_Os06g12150 ; Name LOC_Os06g12150 ; Note shikimate kinase, putative, expressed
gene Chr6 6503735 6514399 -1 . ID LOC_Os06g12160 ; Name LOC_Os06g12160 ; Note AAA-type ATPase family protein, putative, expressed
gene Chr6 6515439 6519199 1 . ID LOC_Os06g12170 ; Name LOC_Os06g12170 ; Note expressed protein
gene Chr6 6521987 6523338 1 . ID LOC_Os06g12180 ; Name LOC_Os06g12180 ; Note jacalin-like lectin domain containing protein, expressed
gene Chr6 6534746 6535897 1 . ID LOC_Os06g12190 ; Name LOC_Os06g12190 ; Note glutaredoxin, putative, expressed
gene Chr6 6537949 6538677 -1 . ID LOC_Os06g12200 ; Name LOC_Os06g12200 ; Note hypothetical protein
gene Chr6 6556802 6557319 1 . ID LOC_Os06g12210 ; Name LOC_Os06g12210 ; Note helix-loop-helix DNA-binding domain containing protein, expressed
gene Chr6 6559753 6563394 -1 . ID LOC_Os06g12220 ; Name LOC_Os06g12220 ; Note HVA22, putative, expressed
gene Chr6 6570778 6572727 1 . ID LOC_Os06g12230 ; Name LOC_Os06g12230 ; Note TCP-domain protein, putative, expressed
gene Chr6 6584405 6585965 1 . ID LOC_Os06g12240 ; Name LOC_Os06g12240 ; Note hypothetical protein
gene Chr6 6589792 6591799 -1 . ID LOC_Os06g12250 ; Name LOC_Os06g12250 ; Note sphingolipid C4-hydroxylase SUR2, putative, expressed
gene Chr6 6595940 6602476 -1 . ID LOC_Os06g12260 ; Name LOC_Os06g12260 ; Note N-rich protein, putative, expressed
gene Chr6 6603975 6604635 1 . ID LOC_Os06g12270 ; Name LOC_Os06g12270 ; Note hypothetical protein
gene Chr6 6605479 6608454 -1 . ID LOC_Os06g12280 ; Name LOC_Os06g12280 ; Note glycosyl transferase 8 domain containing protein, putative, expressed
gene Chr6 6612661 6613440 1 . ID LOC_Os06g12290 ; Name LOC_Os06g12290 ; Note glutathione S-transferase GSTU6, putative, expressed
gene Chr6 6643235 6643552 1 . ID LOC_Os06g12300 ; Name LOC_Os06g12300 ; Note expressed protein
gene Chr6 6648387 6653005 -1 . ID LOC_Os06g12310 ; Name LOC_Os06g12310 ; Note aquaporin protein, putative, expressed
gene Chr6 6678245 6680864 1 . ID LOC_Os06g12320 ; Name LOC_Os06g12320 ; Note transmembrane amino acid transporter protein, putative, expressed
gene Chr6 6682411 6685947 -1 . ID LOC_Os06g12330 ; Name LOC_Os06g12330 ; Note amino acid transporter, putative, expressed
gene Chr6 6686569 6687306 -1 . ID LOC_Os06g12340 ; Name LOC_Os06g12340 ; Note expressed protein
gene Chr6 6691061 6695070 -1 . ID LOC_Os06g12350 ; Name LOC_Os06g12350 ; Note amino acid transporter, putative, expressed
gene Chr6 6696666 6700782 1 . ID LOC_Os06g12360 ; Name LOC_Os06g12360 ; Note pentatricopeptide, putative, expressed
gene Chr6 6701247 6704416 -1 . ID LOC_Os06g12370 ; Name LOC_Os06g12370 ; Note OsFtsH6 FtsH protease, homologue of AtFtsH6, expressed
gene Chr6 6712478 6713221 1 . ID LOC_Os06g12380 ; Name LOC_Os06g12380 ; Note expressed protein
gene Chr6 6715886 6722017 1 . ID LOC_Os06g12390 ; Name LOC_Os06g12390 ; Note galactosyltransferase family protein, putative, expressed
gene Chr6 6725306 6734446 1 . ID LOC_Os06g12400 ; Name LOC_Os06g12400 ; Note Homeobox domain containing protein, expressed
gene Chr6 6736053 6737803 1 . ID LOC_Os06g12410 ; Name LOC_Os06g12410 ; Note GDSL-like lipase/acylhydrolase, putative, expressed
gene Chr6 6741342 6741945 -1 . ID LOC_Os06g12430 ; Name LOC_Os06g12430 ; Note expressed protein
gene Chr6 6743783 6744849 1 . ID LOC_Os06g12440 ; Name LOC_Os06g12440 ; Note LTPL60 - Protease inhibitor/seed storage/LTP family protein precursor, putative, expressed
gene Chr6 6748358 6753338 1 . ID LOC_Os06g12450 ; Name LOC_Os06g12450 ; Note soluble starch synthase 2-3, chloroplast precursor, putative, expressed
gene Chr6 6754294 6755541 -1 . ID LOC_Os06g12455 ; Name LOC_Os06g12455 ; Note expressed protein
gene Chr6 6758181 6762995 1 . ID LOC_Os06g12460 ; Name LOC_Os06g12460 ; Note CSLA3 - cellulose synthase-like family A; mannan synthase, expressed
gene Chr6 6764463 6772921 -1 . ID LOC_Os06g12470 ; Name LOC_Os06g12470 ; Note retrotransposon protein, putative, Ty3-gypsy subclass, expressed
gene Chr6 6778671 6781080 -1 . ID LOC_Os06g12480 ; Name LOC_Os06g12480 ; Note transposon protein, putative, unclassified, expressed
gene Chr6 6782326 6783880 -1 . ID LOC_Os06g12490 ; Name LOC_Os06g12490 ; Note expressed protein
gene Chr6 6788986 6790050 1 . ID LOC_Os06g12500 ; Name LOC_Os06g12500 ; Note membrane associated DUF588 domain containing protein, putative, expressed
gene Chr6 6790516 6792069 -1 . ID LOC_Os06g12510 ; Name LOC_Os06g12510 ; Note pentatricopeptide, putative, expressed
gene Chr6 6793120 6793387 1 . ID LOC_Os06g12520 ; Name LOC_Os06g12520 ; Note hypothetical protein
gene Chr6 6794150 6796570 1 . ID LOC_Os06g12530 ; Name LOC_Os06g12530 ; Note CS domain containing protein, putative, expressed
gene Chr6 6796598 6798469 1 . ID LOC_Os06g12539 ; Name LOC_Os06g12539 ; Note expressed protein
gene Chr6 6801945 6802405 -1 . ID LOC_Os06g12550 ; Name LOC_Os06g12550 ; Note expressed protein
gene Chr6 6809574 6811963 -1 . ID LOC_Os06g12560 ; Name LOC_Os06g12560 ; Note zinc finger, C3HC4 type, domain containing protein, expressed
gene Chr6 6814708 6815190 1 . ID LOC_Os06g12570 ; Name LOC_Os06g12570 ; Note expressed protein
gene Chr6 6816402 6819861 -1 . ID LOC_Os06g12580 ; Name LOC_Os06g12580 ; Note pro-resilin precursor, putative, expressed
gene Chr6 6822979 6832862 -1 . ID LOC_Os06g12590 ; Name LOC_Os06g12590 ; Note protein kinase, putative, expressed
gene Chr6 6842811 6848564 1 . ID LOC_Os06g12600 ; Name LOC_Os06g12600 ; Note kinase, pfkB family, putative, expressed
gene Chr6 6866393 6869521 1 . ID LOC_Os06g12610 ; Name LOC_Os06g12610 ; Note auxin efflux carrier component, putative, expressed
gene Chr6 6878753 6879729 -1 . ID LOC_Os06g12620 ; Name LOC_Os06g12620 ; Note expressed protein
gene Chr6 6890585 6895644 -1 . ID LOC_Os06g12630 ; Name LOC_Os06g12630 ; Note glutathione S-transferase, N-terminal domain containing protein, expressed
gene Chr6 6895777 6901079 1 . ID LOC_Os06g12640 ; Name LOC_Os06g12640 ; Note transposon protein, putative, unclassified, expressed
gene Chr6 6905844 6908028 -1 . ID LOC_Os06g12649 ; Name LOC_Os06g12649 ; Note expressed protein
gene Chr6 6915783 6916582 1 . ID LOC_Os06g12660 ; Name LOC_Os06g12660 ; Note NHL repeat-containing protein, putative, expressed
gene Chr6 6923215 6924997 -1 . ID LOC_Os06g12680 ; Name LOC_Os06g12680 ; Note RING-H2 finger protein, putative, expressed
gene Chr6 6928341 6932490 -1 . ID LOC_Os06g12690 ; Name LOC_Os06g12690 ; Note DCN1-like protein 2, putative, expressed
gene Chr6 6937045 6937368 -1 . ID LOC_Os06g12700 ; Name LOC_Os06g12700 ; Note conserved hypothetical protein
gene Chr6 6938495 6944386 1 . ID LOC_Os06g12710 ; Name LOC_Os06g12710 ; Note retrotransposon protein, putative, Ty3-gypsy subclass, expressed
gene Chr6 6945033 6947818 -1 . ID LOC_Os06g12720 ; Name LOC_Os06g12720 ; Note retrotransposon protein, putative, unclassified, expressed
gene Chr6 6950487 6950999 -1 . ID LOC_Os06g12730 ; Name LOC_Os06g12730 ; Note expressed protein
gene Chr6 6953695 6956088 -1 . ID LOC_Os06g12740 ; Name LOC_Os06g12740 ; Note expressed protein
gene Chr6 6958248 6958589 -1 . ID LOC_Os06g12750 ; Name LOC_Os06g12750 ; Note retrotransposon protein, putative, Ty1-copia subclass
gene Chr6 6963552 6963960 -1 . ID LOC_Os06g12760 ; Name LOC_Os06g12760 ; Note hypothetical protein
gene Chr6 6980031 6986313 1 . ID LOC_Os06g12780 ; Name LOC_Os06g12780 ; Note OsDegp10 - Putative Deg protease homologue, expressed
gene Chr6 6990939 6994556 1 . ID LOC_Os06g12790 ; Name LOC_Os06g12790 ; Note ras-related protein, putative, expressed
gene Chr6 6995343 6996671 -1 . ID LOC_Os06g12800 ; Name LOC_Os06g12800 ; Note expressed protein
gene Chr6 7000436 7004404 -1 . ID LOC_Os06g12810 ; Name LOC_Os06g12810 ; Note proteins of unknown function domain containing protein, expressed
gene Chr6 7005872 7008652 -1 . ID LOC_Os06g12820 ; Name LOC_Os06g12820 ; Note proteins of unknown function domain containing protein, expressed
gene Chr6 7019819 7022061 -1 . ID LOC_Os06g12830 ; Name LOC_Os06g12830 ; Note expressed protein
gene Chr6 7025603 7027002 -1 . ID LOC_Os06g12840 ; Name LOC_Os06g12840 ; Note expressed protein
gene Chr6 7031413 7032804 -1 . ID LOC_Os06g12850 ; Name LOC_Os06g12850 ; Note expressed protein
gene Chr6 7037048 7038406 -1 . ID LOC_Os06g12860 ; Name LOC_Os06g12860 ; Note proteins of unknown function domain containing protein, putative, expressed
gene Chr6 7043611 7045679 -1 . ID LOC_Os06g12870 ; Name LOC_Os06g12870 ; Note leaf senescence related protein, putative, expressed
gene Chr6 7047258 7052772 1 . ID LOC_Os06g12876 ; Name LOC_Os06g12876 ; Note expressed protein
gene Chr6 7053689 7056223 1 . ID LOC_Os06g12882 ; Name LOC_Os06g12882 ; Note S phase cyclin A-associated protein in the ER, putative, expressed
gene Chr6 7059669 7060522 1 . ID LOC_Os06g12890 ; Name LOC_Os06g12890 ; Note expressed protein
gene Chr6 7061887 7065744 1 . ID LOC_Os06g12900 ; Name LOC_Os06g12900 ; Note transposon protein, putative, unclassified, expressed
gene Chr6 7067117 7069522 -1 . ID LOC_Os06g12910 ; Name LOC_Os06g12910 ; Note XPA-binding protein 2, putative, expressed
gene Chr6 7072753 7073191 1 . ID LOC_Os06g12920 ; Name LOC_Os06g12920 ; Note hypothetical protein
gene Chr6 7076782 7078024 -1 . ID LOC_Os06g12930 ; Name LOC_Os06g12930 ; Note expressed protein
gene Chr6 7079677 7082435 -1 . ID LOC_Os06g12940 ; Name LOC_Os06g12940 ; Note expressed protein
gene Chr6 7085090 7088528 1 . ID LOC_Os06g12950 ; Name LOC_Os06g12950 ; Note expressed protein
gene Chr6 7093925 7096207 1 . ID LOC_Os06g12960 ; Name LOC_Os06g12960 ; Note expressed protein
gene Chr6 7097594 7102078 1 . ID LOC_Os06g12970 ; Name LOC_Os06g12970 ; Note retrotransposon protein, putative, unclassified, expressed
gene Chr6 7102791 7106821 -1 . ID LOC_Os06g12980 ; Name LOC_Os06g12980 ; Note cyclin, putative, expressed
gene Chr6 7118829 7120448 1 . ID LOC_Os06g12990 ; Name LOC_Os06g12990 ; Note tRNA methyltransferase, putative, expressed
gene Chr6 7121120 7123026 -1 . ID LOC_Os06g13000 ; Name LOC_Os06g13000 ; Note ankyrin repeat domain-containing protein, chloroplast precursor, putative, expressed
gene Chr6 7125666 7127892 1 . ID LOC_Os06g13010 ; Name LOC_Os06g13010 ; Note retrotransposon protein, putative, unclassified, expressed
gene Chr6 7128119 7133515 -1 . ID LOC_Os06g13020 ; Name LOC_Os06g13020 ; Note DNA polymerase lambda, putative, expressed
gene Chr6 7133789 7140003 -1 . ID LOC_Os06g13030 ; Name LOC_Os06g13030 ; Note OsLIM - LIM domain protein, putative actin-binding protein and transcription factor, expressed
gene Chr6 7144204 7146074 -1 . ID LOC_Os06g13040 ; Name LOC_Os06g13040 ; Note glycosyl hydrolases family 16, putative, expressed
gene Chr6 7148961 7158822 -1 . ID LOC_Os06g13050 ; Name LOC_Os06g13050 ; Note peroxidase family protein, expressed
gene Chr6 7159988 7164156 -1 . ID LOC_Os06g13060 ; Name LOC_Os06g13060 ; Note heat shock protein DnaJ, putative, expressed
gene Chr6 7169830 7172482 -1 . ID LOC_Os06g13070 ; Name LOC_Os06g13070 ; Note hhH-GPD superfamily base excision DNA repair protein, putative, expressed
gene Chr6 7181648 7183586 1 . ID LOC_Os06g13080 ; Name LOC_Os06g13080 ; Note spotted leaf 11, putative, expressed
gene Chr6 7186601 7188076 1 . ID LOC_Os06g13090 ; Name LOC_Os06g13090 ; Note armadillo/beta-catenin repeat family protein, putative, expressed
gene Chr6 7188389 7191451 -1 . ID LOC_Os06g13100 ; Name LOC_Os06g13100 ; Note CREG1 precursor, putative, expressed
