# Supplementary material for: An imputation platform to enhance integration of rice genetic resources
Source: Nat Commun. 2018 Aug 29;9:3519. doi: 10.1038/s41467-018-05538-1 (PMC6115364; doi:10.1038/s41467-018-05538-1)
Supplement: Supplementary file 7 — Supplementary Data 4 [file 41467_2018_5538_MOESM7_ESM.xlsx]

## Sheet: SuppData_4.WxHaplotypes
Supp. Data 4. Wx gene haplotypes in IND, TEJ, and TRJ
				position, Chr 6
Panel	Acc.	ID	subpop (McCouch et al., 2016)	1765761	1765976	1766003	1766020	1766071	1766108	1766110	1766460	1768795	1768998	1769141	1769155	1769202	1769205	1769211	1769224	1769228	1769240	1770009	1770024	1770060	1770131	Wx Gene Haplotype
RDP2	POPOT::IRGC43545-C1	IRGC121808	indica	G	A	C	A	C	C	T	T	A	C	G	G	A	G	T	G	T	C	T	A	C	T	Wx.H4
RDP2	IR 71137-243-2-2-3-3::IRGC99696-1	IRGC120985	indica	G	A	C	A	C	C	T	T	A	C	G	G	A	G	T	G	T	C	T	A	C	T	Wx.H4
RDP2	PINAS (BORIK)::IRGC44685-1	IRGC121928	indica	G	A	C	A	C	C	T	T	A	C	G	G	A	G	T	G	T	C	T	A	C	T	Wx.H4
RDP1	Leung Pratew	NSFTV102	indica	G	A	C	A	C	C	T	T	A	C	G	G	A	G	T	G	T	C	T	A	C	T	Wx.H4
RDP2	SINDURI::IRGC74778-1	IRGC121641	indica	G	A	C	A	C	C	T	T	A	C	G	G	A	G	T	G	T	C	T	A	C	T	Wx.H4
RDP2	LAGEADO	IRGC117520	indica	G	A	C	A	C	C	T	T	A	C	G	G	A	G	T	G	T	C	T	A	C	T	Wx.H4
RDP1	Seratoes Hari	NSFTV141	indica	G	A	C	A	C	C	T	T	A	C	G	G	A	G	T	G	T	C	T	A	C	T	Wx.H4
RDP2	PSBRC 18::IRGC117375-1	IRGC121089	indica	G	A	C	A	C	C	T	T	A	C	G	G	A	G	T	G	T	C	T	A	C	T	Wx.H4
RDP2	CAMPONI SML::IRGC50640-1	IRGC120905	indica	G	A	C	A	C	C	T	T	A	C	G	G	A	G	T	G	T	C	T	A	C	T	Wx.H4
RDP2	MG 2::IRGC79837-1	IRGC121053	indica	G	A	C	A	C	C	T	T	A	C	G	G	A	G	T	G	T	C	T	A	C	T	Wx.H4
RDP2	IR 71676-90-2-2::C1	IRGC121759	indica	G	A	C	A	C	C	T	T	A	C	G	G	A	G	T	G	T	C	T	A	C	T	Wx.H4
RDP2	ALTAMIRA 7::IRGC116952-1	IRGC121871	indica	G	A	C	A	C	C	T	T	A	C	G	G	A	G	T	G	T	C	T	A	C	T	Wx.H4
RDP2	SIJAMBI SAPUSI::IRGC66650-1	IRGC121503	indica	G	A	C	A	C	C	T	T	A	C	G	G	A	G	T	G	T	C	T	A	C	T	Wx.H4
RDP2	IR 77384-12-35-3-12-1-B::IRGC117299-1	IRGC120988	indica	G	A	C	A	C	C	T	T	A	C	G	G	A	G	T	G	T	C	T	A	C	T	Wx.H4
RDP2	TZJAO BU ZSCHI::IRGC9287-1	IRGC121530	temperate-japonica	G	A	C	A	C	C	T	T	A	C	G	G	A	G	T	G	T	C	T	A	C	T	Wx.H4
RDP2	WIR 2521::IRGC51658-1	IRGC121544	temperate-japonica	G	A	C	A	C	C	T	T	A	C	G	G	A	G	T	G	T	C	T	A	C	T	Wx.H4
RDP1	WIR 3764	NSFTV306	temperate-japonica	G	A	C	A	C	C	T	T	A	C	G	G	A	G	T	G	T	C	T	A	C	T	Wx.H4
RDP1	Sab Ini	NSFTV245	temperate-japonica	G	A	C	A	C	C	T	T	A	C	G	G	A	G	T	G	T	C	T	A	C	T	Wx.H4
RDP2	HONG KE WAN::IRGC59620-1	IRGC121204	temperate-japonica	G	A	C	A	C	C	T	T	A	C	G	G	A	G	T	G	T	C	T	A	C	T	Wx.H4
RDP1	Hu Lo Tao	NSFTV67	temperate-japonica	G	A	C	A	C	C	T	T	A	C	G	G	A	G	T	G	T	C	T	A	C	T	Wx.H4
RDP1	Tropical Rice	NSFTV243	temperate-japonica	G	A	C	A	C	C	T	T	A	C	G	G	A	G	T	G	T	C	T	A	C	T	Wx.H4
RDP2	TARRA 140::IRGC65746-1	IRGC121520	temperate-japonica	G	A	C	A	C	C	T	T	A	C	G	G	A	G	T	G	T	C	T	A	C	T	Wx.H4
RDP1	Nucleoryza	NSFTV219	temperate-japonica	G	A	C	A	C	C	T	T	A	C	G	G	A	G	T	G	T	C	T	A	C	T	Wx.H4
RDP2	WIR 1086::IRGC57498-1	IRGC121585	temperate-japonica	G	A	C	A	C	C	T	T	A	C	G	G	A	G	T	G	T	C	T	A	C	T	Wx.H4
RDP2	MU XI QIU::IRGC59794-1	IRGC121442	temperate-japonica	G	A	C	A	C	C	T	T	A	C	G	G	A	G	T	G	T	C	T	A	C	T	Wx.H4
RDP2	ELVO::IRGC82422-1	IRGC121334	temperate-japonica	G	A	C	A	C	C	T	T	A	C	G	G	A	G	T	G	T	C	T	A	C	T	Wx.H4
RDP2	ROTUNDUS::GERVEX 1243-C1	IRGC121813	temperate-japonica	G	A	C	A	C	C	T	T	A	C	G	G	A	G	T	G	T	C	T	A	C	T	Wx.H4
RDP1	Bellardone	NSFTV179	temperate-japonica	G	A	C	A	C	C	T	T	A	C	G	G	A	G	T	G	T	C	T	A	C	T	Wx.H4
RDP2	NPE 251::IRGC38689-1	IRGC121455	temperate-japonica	G	A	C	A	C	C	T	T	A	C	G	G	A	G	T	G	T	C	T	A	C	T	Wx.H4
RDP1	Bombon	NSFTV184	temperate-japonica	G	A	C	A	C	C	T	T	A	C	G	G	A	G	T	G	T	C	T	A	C	T	Wx.H4
RDP1	Ta Mao Tsao	NSFTV155	temperate-japonica	G	A	C	A	C	C	T	T	A	C	G	G	A	G	T	G	T	C	T	A	C	T	Wx.H4
RDP2	KYRMYZY::IRGC36164-1	IRGC121402	temperate-japonica	G	A	C	A	C	C	T	T	A	C	G	G	A	G	T	G	T	C	T	A	C	T	Wx.H4
RDP2	ARGO::IRGC82418-1	IRGC121267	temperate-japonica	G	A	C	A	C	C	T	T	A	C	G	G	A	G	T	G	T	C	T	A	C	T	Wx.H4
RDP1	Melanotrix	NSFTV301	temperate-japonica	G	A	C	A	C	C	T	T	A	C	G	G	A	G	T	G	T	C	T	A	C	T	Wx.H4
RDP1	Pirinae 69	NSFTV249	temperate-japonica	G	A	C	A	C	C	T	T	A	C	G	G	A	G	T	G	T	C	T	A	C	T	Wx.H4
RDP2	PRETO REGADO 142::IRGC65724-1	IRGC121579	temperate-japonica	G	A	C	A	C	C	T	T	A	C	G	G	A	G	T	G	T	C	T	A	C	T	Wx.H4
RDP1	Vavilovi	NSFTV268	temperate-japonica	G	A	C	A	C	C	T	T	A	C	G	G	A	G	T	G	T	C	T	A	C	T	Wx.H4
RDP2	L 4-32::IRGC13402-1	IRGC121403	temperate-japonica	G	A	C	A	C	C	T	T	A	C	G	G	A	G	T	G	T	C	T	A	C	T	Wx.H4
RDP1	Italica Carolina	NSFTV288	temperate-japonica	G	A	C	A	C	C	T	T	A	C	G	G	A	G	T	G	T	C	T	A	C	T	Wx.H4
RDP2	1037::IRGC57550-1	IRGC121239	temperate-japonica	G	A	C	A	C	C	T	T	A	C	G	G	A	G	T	G	T	C	T	A	C	T	Wx.H4
RDP1	Azerbaidjanica	NSFTV220	temperate-japonica	G	A	C	A	C	C	T	T	A	C	G	G	A	G	T	G	T	C	T	A	C	T	Wx.H4
RDP1	Agusita	NSFTV257	temperate-japonica	G	A	C	A	C	C	T	T	A	C	G	G	A	G	T	G	T	C	T	A	C	T	Wx.H4
RDP2	TIE SI WU::IRGC59930-1	IRGC121226	temperate-japonica	G	A	C	A	C	C	T	T	A	C	G	G	A	G	T	G	T	C	T	A	C	T	Wx.H4
RDP1	Ta Hung Ku	NSFTV154	temperate-japonica	G	A	C	A	C	C	T	T	A	C	G	G	A	G	T	G	T	C	T	A	C	T	Wx.H4
RDP1	Karabaschak	NSFTV224	temperate-japonica	G	A	C	A	C	C	T	T	A	C	G	G	A	G	T	G	T	C	T	A	C	T	Wx.H4
RDP2	SZARVASI 70::IRGC50924-1	IRGC121513	temperate-japonica	G	A	C	A	C	C	T	T	A	C	G	G	A	G	T	G	T	C	T	A	C	T	Wx.H4
RDP1	Erythroceros Hokkaido	NSFTV192	temperate-japonica	G	A	C	A	C	C	T	T	A	C	G	G	A	G	T	G	T	C	T	A	C	T	Wx.H4
RDP2	JANTROCEROS KORN::IRGC3193-1	IRGC121370	temperate-japonica	G	A	C	A	C	C	T	T	A	C	G	G	A	G	T	G	T	C	T	A	C	T	Wx.H4
RDP2	IAC 164::IRGC117251-1	IRGC121359	tropical-japonica	G	A	C	A	C	C	T	T	A	C	G	G	A	G	T	G	T	C	T	A	C	T	Wx.H4
RDP2	PADI BANCUH::IRGC18353-1	IRGC121925	tropical-japonica	G	A	C	A	C	C	T	T	A	C	G	G	A	G	T	G	T	C	T	A	C	T	Wx.H4
RDP2	MANGAVAVA FOTSILANSTSIKA 1177::GERVEX 5719-C1	IRGC121794	tropical-japonica	G	A	C	A	C	C	T	T	A	C	G	G	A	G	T	G	T	C	T	A	C	T	Wx.H4
RDP2	TSIPALA 89::GERVEX 8385-C1	IRGC121833	tropical-japonica	G	A	C	A	C	C	T	T	A	C	G	G	A	G	T	G	T	C	T	A	C	T	Wx.H4
RDP2	PIN KAEO	IRGC117560	tropical-japonica	G	A	C	A	C	C	T	T	A	C	G	G	A	G	T	G	T	C	T	A	C	T	Wx.H4
RDP2	NOUAKPO::IRGC56704-1	IRGC121453	tropical-japonica	G	A	C	A	C	C	T	T	A	C	G	G	A	G	T	G	T	C	T	A	C	T	Wx.H4
RDP2	IRAT 366::GERVEX 8716-C1	IRGC121769	tropical-japonica	G	A	C	A	C	C	T	T	A	C	G	G	A	G	T	G	T	C	T	A	C	T	Wx.H4
RDP2	DJOWAN::IRGC17541-1	IRGC121908	tropical-japonica	G	A	C	A	C	C	T	T	A	C	G	G	A	G	T	G	T	C	T	A	C	T	Wx.H4
RDP1	ARC 10086	NSFTV358	tropical-japonica	G	A	C	A	C	C	T	T	A	C	G	G	A	G	T	G	T	C	T	A	C	T	Wx.H4
RDP1	Fortuna	NSFTV54	tropical-japonica	G	A	C	A	C	C	T	T	A	C	G	G	A	G	T	G	T	C	T	A	C	T	Wx.H4
RDP2	VARY SOMOTRA SIHANAKA::GERVEX 8321-C1	IRGC121838	tropical-japonica	G	A	C	A	C	C	T	T	A	C	G	G	A	G	T	G	T	C	T	A	C	T	Wx.H4
RDP2	BADO::IRGC71499-1	IRGC121192	tropical-japonica	G	A	C	A	C	C	T	T	A	C	G	G	A	G	T	G	T	C	T	A	C	T	Wx.H4
RDP2	VARY MANANELATRA::GERVEX 8447-C1	IRGC121837	tropical-japonica	G	A	C	A	C	C	T	T	A	C	G	G	A	G	T	G	T	C	T	A	C	T	Wx.H4
RDP1	Honduras	NSFTV65	tropical-japonica	G	A	C	A	C	C	T	T	A	C	G	G	A	G	T	G	T	C	T	A	C	T	Wx.H4
RDP2	KIKILONG::IRGC71539-1	IRGC121391	tropical-japonica	G	A	C	A	C	C	T	T	A	C	G	G	A	G	T	G	T	C	T	A	C	T	Wx.H4
RDP2	MAINTIMOLOTSY 1226::IRGC11010-C1	IRGC121791	tropical-japonica	G	A	C	A	C	C	T	T	A	C	G	G	A	G	T	G	T	C	T	A	C	T	Wx.H4
RDP2	TOANG::IRGC19144-1	IRGC121523	tropical-japonica	G	A	C	A	C	C	T	T	A	C	G	G	A	G	T	G	T	C	T	A	C	T	Wx.H4
RDP2	PRIMAVERA::C1	IRGC121809	tropical-japonica	G	A	C	A	C	C	T	T	A	C	G	G	A	G	T	G	T	C	T	A	C	T	Wx.H4
RDP2	BOA VISTA::IRGC3370-1	IRGC121903	tropical-japonica	G	A	C	A	C	C	T	T	A	C	G	G	A	G	T	G	T	C	T	A	C	T	Wx.H4
RDP2	C 21::IRGC331-C1	IRGC121722	tropical-japonica	G	A	C	A	C	C	T	T	A	C	G	G	A	G	T	G	T	C	T	A	C	T	Wx.H4
RDP2	BALAYAN::IRGC71505-1	IRGC121278	tropical-japonica	G	A	C	A	C	C	T	T	A	C	G	G	A	G	T	G	T	C	A	A	C	T	Wx.H4
RDP2	GIADA::GERVEX 114-C1	IRGC121740	tropical-japonica	G	A	C	A	C	C	T	T	A	C	G	G	A	G	T	G	T	C	T	A	C	T	Wx.H4
RDP2	MUT IAC 25-44-807::IRGC68799-1	IRGC121672	tropical-japonica	G	A	C	A	C	C	T	T	A	C	G	G	A	G	T	G	T	C	T	A	C	T	Wx.H4
RDP2	SPEAKER::C1	IRGC121825	tropical-japonica	G	A	C	A	C	C	T	T	A	C	G	G	A	G	T	G	T	C	T	A	C	T	Wx.H4
RDP2	DELLROSE::GERVEX 1648-C1	IRGC121732	tropical-japonica	G	A	C	A	C	C	T	T	A	C	G	G	A	G	T	G	T	C	T	A	C	T	Wx.H4
RDP2	CURINCA::C1	IRGC121696	tropical-japonica	G	A	C	A	C	C	T	T	A	C	G	G	A	G	T	G	T	C	T	A	C	T	Wx.H4
RDP2	MALAGKIT PIRURUTONG	IRGC117528	tropical-japonica	G	A	C	A	C	C	T	T	A	C	G	G	A	G	T	G	T	C	T	A	C	T	Wx.H4
RDP2	RHS 107-2-1-2TB-1JM::IRGC117025-1	IRGC121483	tropical-japonica	G	A	C	A	C	C	T	T	A	C	G	G	A	G	T	G	T	C	T	A	C	T	Wx.H4
RDP2	PADI TERAS::IRGC25554-1	IRGC121926	tropical-japonica	G	A	C	A	C	C	T	T	A	C	G	G	A	G	T	G	T	C	T	A	C	T	Wx.H4
RDP1	Kinastano	NSFTV92	tropical-japonica	G	A	C	A	C	C	T	T	A	C	G	G	A	G	T	G	T	C	T	A	C	T	Wx.H4
RDP2	WALANGA::IRGC27502-1	IRGC121940	tropical-japonica	G	A	C	A	C	C	T	T	A	C	G	G	A	G	T	G	T	C	T	A	C	T	Wx.H4
RDP1	Kaniranga	NSFTV84	tropical-japonica	G	A	C	A	C	C	T	T	A	C	G	G	A	G	T	G	T	C	T	A	C	T	Wx.H4
RDP2	ORIENTE 10::IRGC55808-1	IRGC121461	tropical-japonica	G	A	C	A	C	C	T	T	A	C	G	G	A	G	T	G	T	C	T	A	C	T	Wx.H4
RDP1	Padi Pagalong	NSFTV274	tropical-japonica	G	A	C	A	C	C	T	T	A	C	G	G	A	G	T	G	T	C	T	A	C	T	Wx.H4
RDP2	TEXMONT::GERVEX 1673-C1	IRGC121828	tropical-japonica	G	A	C	A	C	C	T	T	A	C	G	G	A	G	T	G	T	C	T	A	C	T	Wx.H4
RDP1	LAC 23	NSFTV99	tropical-japonica	G	A	C	A	C	C	T	T	A	C	G	G	A	G	T	G	T	C	T	A	C	T	Wx.H4
RDP2	CINA::IRGC27116-1	IRGC121905	tropical-japonica	G	A	C	A	C	C	T	T	A	C	G	G	A	G	T	G	T	C	T	A	C	T	Wx.H4
RDP2	IRAT 380::C1	IRGC121770	tropical-japonica	G	A	C	A	C	C	T	T	A	C	G	G	A	G	T	G	T	C	T	A	C	T	Wx.H4
RDP1	Ligerito	NSFTV350	tropical-japonica	G	A	C	A	C	C	T	T	A	C	G	G	A	G	T	G	T	C	T	A	C	T	Wx.H4
RDP2	LEVANTE HOMEM::IRGC50492-1	IRGC121409	tropical-japonica	G	A	C	A	C	C	T	T	A	C	G	G	A	G	T	G	T	C	T	A	C	T	Wx.H4
RDP2	KULU::IRGC11337-1	IRGC121399	tropical-japonica	G	A	C	A	C	C	T	T	A	C	G	G	A	G	T	G	T	C	T	A	C	T	Wx.H4
RDP1	583	NSFTV176	tropical-japonica	G	A	C	A	C	C	T	T	A	C	G	G	A	G	T	G	T	C	T	A	C	T	Wx.H4
RDP1	OS6	NSFTV120	tropical-japonica	G	A	C	A	C	C	T	T	A	C	G	G	A	G	T	G	T	C	T	A	C	T	Wx.H4
RDP2	KORURING::IRGC18021-1	IRGC121395	tropical-japonica	G	A	C	A	C	C	T	T	A	C	G	G	A	G	T	G	T	C	T	A	C	T	Wx.H4
RDP1	Trembese	NSFTV165	tropical-japonica	G	A	C	A	C	C	T	T	A	C	G	G	A	G	T	G	T	C	T	A	C	T	Wx.H4
RDP1	Tox 782-20-1	NSFTV285	tropical-japonica	G	A	C	A	C	C	T	T	A	C	G	G	A	G	T	G	T	C	T	A	C	T	Wx.H4
RDP2	CIRAD 394::C1	IRGC121728	tropical-japonica	G	A	C	A	C	C	T	T	A	C	G	G	A	G	T	G	T	C	T	A	C	T	Wx.H4
RDP2	HD 1-4::C1	IRGC121744	tropical-japonica	G	A	C	A	C	C	T	T	A	C	G	G	A	G	T	G	T	C	T	A	C	T	Wx.H4
RDP2	PAE URA::IRGC27321-1	IRGC121463	tropical-japonica	G	A	C	A	C	C	T	T	A	C	G	G	A	G	T	G	T	C	T	A	C	T	Wx.H4
RDP1	Lemont	NSFTV101	tropical-japonica	G	A	C	A	C	C	T	T	A	C	G	G	A	G	T	G	T	C	T	A	C	T	Wx.H4
RDP2	TORO::IRGC50596-1	IRGC121938	tropical-japonica	G	A	C	A	C	C	T	T	A	C	G	G	A	G	T	G	T	C	T	A	C	T	Wx.H4
RDP1	Asse Y Pung	NSFTV8	tropical-japonica	G	A	C	A	C	C	T	T	A	C	G	G	A	G	T	G	T	C	T	A	C	T	Wx.H4
RDP1	Carolina Gold Sel	NSFTV26	tropical-japonica	G	A	C	A	C	C	T	T	A	C	G	G	A	G	T	G	T	C	T	A	C	T	Wx.H4
RDP2	BELLE PATNA (URUGUAI)::IRGC25954-1	IRGC121285	tropical-japonica	G	A	C	A	C	C	T	T	A	C	G	G	A	G	T	G	T	C	T	A	C	T	Wx.H4
RDP1	WC 4419	NSFTV214	tropical-japonica	G	A	C	A	C	C	T	T	A	C	G	G	A	G	T	G	T	C	T	A	C	T	Wx.H4
RDP2	BOTRA FOTSY::IRGC77840-1	IRGC121293	tropical-japonica	G	A	C	A	C	C	T	T	A	C	G	G	A	G	T	G	T	C	T	A	C	T	Wx.H4
RDP2	KOSATA::IRGC31454-1	IRGC121882	tropical-japonica	G	A	C	A	C	C	T	T	A	C	G	G	A	G	T	G	T	C	T	A	C	T	Wx.H4
RDP1	Cybonnet	NSFTV397	tropical-japonica	G	A	C	A	C	C	T	T	A	C	G	G	A	G	T	G	T	C	T	A	C	T	Wx.H4
RDP1	Sinampaga Selection	NSFTV147	tropical-japonica	G	A	C	A	C	C	T	T	A	C	G	G	A	G	T	G	T	C	T	A	C	T	Wx.H4
RDP2	GUNDUL BATU::IRGC17704-1	IRGC121664	tropical-japonica	G	A	C	A	C	C	T	T	A	C	G	G	A	G	T	G	T	C	T	A	C	T	Wx.H4
RDP1	Tia Bura	NSFTV258	tropical-japonica	G	A	C	A	C	C	T	T	A	C	G	G	A	G	T	G	T	C	T	A	C	T	Wx.H4
RDP1	C57-5043	NSFTV187	tropical-japonica	G	A	C	A	C	C	T	T	A	C	G	G	A	G	T	G	T	C	T	A	C	T	Wx.H4
RDP2	CIRAD 488::GERVEX 9172-C1	IRGC121730	tropical-japonica	G	A	C	A	C	C	T	T	A	C	G	G	A	G	T	G	T	C	T	A	C	T	Wx.H4
RDP1	Dourado Agulha	NSFTV46	tropical-japonica	G	A	C	A	C	C	T	T	A	C	G	G	A	G	T	G	T	C	T	A	C	T	Wx.H4
RDP2	BAKUNG (H)::IRGC60220-1	IRGC121193	tropical-japonica	G	A	C	A	C	C	T	T	A	C	G	G	A	G	T	G	T	C	T	A	C	T	Wx.H4
RDP2	IAC 164::IRGC55860-1	IRGC121360	tropical-japonica	G	A	C	A	C	C	T	T	A	C	G	G	A	G	T	G	T	C	T	A	C	T	Wx.H4
RDP2	KWADWO AMOA::IRGC14738-1	IRGC121670	tropical-japonica	G	A	C	A	C	C	T	T	A	C	G	G	A	G	T	G	T	C	T	A	C	T	Wx.H4
RDP2	ADAIR::GERVEX 1640-C1	IRGC121702	tropical-japonica	G	A	C	A	C	C	T	T	A	C	G	G	A	G	T	G	T	C	T	A	C	T	Wx.H4
RDP2	GUARANI::GERVEX 8506-C1	IRGC121742	tropical-japonica	G	A	C	A	C	C	T	T	A	C	G	G	A	G	T	G	T	C	T	A	C	T	Wx.H4
RDP2	PACHOLINHA	IRGC121694	tropical-japonica	G	A	C	A	C	C	T	T	A	C	G	G	A	G	T	G	T	C	T	A	C	T	Wx.H4
RDP2	BOMALASANG::IRGC12052-1	IRGC121904	tropical-japonica	G	A	C	A	C	C	T	T	A	C	G	G	A	G	T	G	T	C	T	A	C	T	Wx.H4
RDP2	IAC 120::IRGC22712-1	IRGC121665	tropical-japonica	G	A	C	A	C	C	T	T	A	C	G	G	A	G	T	G	T	C	T	A	C	T	Wx.H4
RDP2	CICIH BETON	IRGC117451	tropical-japonica	G	A	C	A	C	C	T	T	A	C	G	G	A	G	T	G	T	C	T	A	C	T	Wx.H4
RDP2	SILAD::IRGC71619-1	IRGC121933	tropical-japonica	G	A	C	A	C	C	T	T	A	C	G	G	A	G	T	G	T	C	T	A	C	T	Wx.H4
RDP2	IR 63372-8::C1	IRGC121755	tropical-japonica	G	A	C	A	C	C	T	T	A	C	G	G	A	G	T	G	T	C	T	A	C	T	Wx.H4
RDP2	ORYZICA SABANA 6::C1	IRGC121801	tropical-japonica	G	A	C	A	C	C	T	T	A	C	G	G	A	G	T	G	T	C	T	A	C	T	Wx.H4
RDP1	Della	NSFTV391	tropical-japonica	G	A	C	A	C	C	T	T	A	C	G	G	A	G	T	G	T	C	T	A	C	T	Wx.H4
RDP2	PCT 11\0\0\2,BO 1>55-1-3-1::C1	IRGC121804	tropical-japonica	G	A	C	A	C	C	T	T	A	C	G	G	A	G	T	G	T	C	T	A	C	T	Wx.H4
RDP1	Pate Blanc Mn 1	NSFTV201	tropical-japonica	G	A	C	A	C	C	T	T	A	C	G	G	A	G	T	G	T	C	T	A	C	T	Wx.H4
RDP2	JIMBRUK JOLOWORO::IRGC43420-C1	IRGC121772	tropical-japonica	G	A	C	A	C	C	T	T	A	C	G	G	A	G	T	G	T	C	T	A	C	T	Wx.H4
RDP2	TOX 1011-4-1::IRGC117033-1	IRGC121525	tropical-japonica	G	A	C	A	C	C	T	T	A	C	G	G	A	G	T	G	T	C	T	A	C	T	Wx.H4
RDP2	GUATEMALA 1021::IRGC3388-1	IRGC121346	tropical-japonica	G	A	C	A	C	C	T	T	A	C	G	G	A	G	T	G	T	C	T	A	C	T	Wx.H4
RDP2	LG 2::IRGC64763-1	IRGC121410	tropical-japonica	G	A	C	A	C	C	T	T	A	C	G	G	A	G	T	G	T	C	T	A	C	T	Wx.H4
RDP2	BELLE PATNA::GERVEX 667-C1	IRGC121713	tropical-japonica	G	A	C	A	C	C	T	T	A	C	G	G	A	G	T	G	T	C	T	A	C	T	Wx.H4
RDP2	BOSSA::IRGC57781-1	IRGC121290	tropical-japonica	G	A	C	A	C	C	T	T	A	C	G	G	A	G	T	G	T	C	T	A	C	T	Wx.H4
RDP2	RIPUN::IRGC71607-1	IRGC121932	tropical-japonica	G	A	C	A	C	C	T	T	A	C	G	G	A	G	T	G	T	C	T	A	C	T	Wx.H4
RDP1	Llanero 501	NSFTV308	tropical-japonica	G	A	C	A	C	C	T	T	A	C	G	G	A	G	T	G	T	C	T	A	C	T	Wx.H4
RDP2	RXAR RGUE::IRGC1943-1	IRGC121488	tropical-japonica	G	A	C	A	C	C	T	T	A	C	G	G	A	G	T	G	T	C	T	A	C	T	Wx.H4
RDP2	280::IRGC14917-1	IRGC121240	tropical-japonica	G	A	C	A	C	C	T	T	A	C	G	G	A	G	T	G	T	C	T	A	C	T	Wx.H4
RDP2	RT 1031-69	IRGC117571	tropical-japonica	G	A	C	A	C	C	T	T	A	C	G	G	A	G	T	G	T	C	T	A	C	T	Wx.H4
RDP1	Mojito Colorado	NSFTV770	tropical-japonica	G	A	C	A	C	C	T	T	A	C	G	G	A	G	T	G	T	C	T	A	C	T	Wx.H4
RDP1	Creole	NSFTV347	tropical-japonica	G	A	C	A	C	C	T	T	A	C	G	G	A	G	T	G	T	C	T	A	C	T	Wx.H4
RDP2	BENGIZA::IRGC69845-1	IRGC121600	tropical-japonica	G	A	C	A	C	C	T	T	A	C	G	G	A	G	T	G	T	C	T	A	C	T	Wx.H4
RDP1	PR 304	NSFTV377	tropical-japonica	G	A	C	A	C	C	T	T	A	C	G	G	A	G	T	G	T	C	T	A	C	T	Wx.H4
RDP2	IRAT 212::GERVEX 7698-C1	IRGC121763	tropical-japonica	G	A	C	A	C	C	T	T	A	C	G	G	A	G	T	G	T	C	T	A	C	T	Wx.H4
RDP2	PALAWAN::IRGC4020-1	IRGC121464	tropical-japonica	G	A	C	A	C	C	T	T	A	C	G	G	A	G	T	G	T	C	T	A	C	T	Wx.H4
RDP2	KULOB::IRGC71544-1	IRGC121398	tropical-japonica	G	A	C	A	C	C	T	T	A	C	G	G	A	G	T	G	T	C	T	A	C	T	Wx.H4
RDP1	Canella De Ferro	NSFTV23	tropical-japonica	G	A	C	A	C	C	T	T	A	C	G	G	A	G	T	G	T	C	T	A	C	T	Wx.H4
RDP2	MANGAKELY R::IRGC68689-1	IRGC121424	tropical-japonica	G	A	C	A	C	C	T	T	A	C	G	G	A	G	T	G	T	C	T	A	C	T	Wx.H4
RDP1	318	NSFTV384	tropical-japonica	G	A	C	A	C	C	T	T	A	C	G	G	A	G	T	G	T	C	T	A	C	T	Wx.H4
RDP2	KENINGAU::IRGC71538-1	IRGC121668	tropical-japonica	G	A	C	A	C	C	T	T	A	C	G	G	A	G	T	G	T	C	A	A	C	T	Wx.H4
RDP2	A 301::IRGC77137-1	IRGC121558	tropical-japonica	G	A	C	A	C	C	T	T	A	C	G	G	A	G	T	G	T	C	T	A	C	T	Wx.H4
RDP1	Cuba 65	NSFTV37	tropical-japonica	G	A	C	A	C	C	T	T	A	C	G	G	A	G	T	G	T	C	T	A	C	T	Wx.H4
RDP2	KINANDANG PATONG	IRGC117517	tropical-japonica	G	A	C	A	C	C	T	T	A	C	G	G	A	G	T	G	T	C	T	A	C	T	Wx.H4
RDP2	DOZIANCLOUA::IRGC56877-1	IRGC121328	tropical-japonica	G	A	C	A	C	C	T	T	A	C	G	G	A	G	T	G	T	C	T	A	C	T	Wx.H4
RDP2	IR 63371-38::C1	IRGC121754	tropical-japonica	G	A	C	A	C	C	T	T	A	C	G	G	A	G	T	G	T	C	T	A	C	T	Wx.H4
RDP2	1-52-6::IRGC39111-1	IRGC121182	tropical-japonica	G	A	C	A	C	C	T	T	A	C	G	G	A	G	T	G	T	C	T	A	C	T	Wx.H4
RDP1	Leah	NSFTV198	tropical-japonica	G	A	C	A	C	C	T	T	A	C	G	G	A	G	T	G	T	C	T	A	C	T	Wx.H4
RDP2	VARY MAINTY::IRGC69910-1	IRGC121648	tropical-japonica	G	A	C	A	C	C	T	T	A	C	G	G	A	G	T	G	T	C	T	A	C	T	Wx.H4
RDP2	KHAO KAP SANG::IRGC23423-1	IRGC121385	tropical-japonica	G	A	C	A	C	C	T	T	A	C	G	G	A	G	T	G	T	C	T	A	C	T	Wx.H4
RDP2	ORYZICA SABANA 10::IRGC117018-1	IRGC121632	tropical-japonica	G	A	C	A	C	C	T	T	A	C	G	G	A	G	T	G	T	C	T	A	C	T	Wx.H4
RDP2	FOHISOMOTRA::GERVEX 8329-C1	IRGC121737	tropical-japonica	G	A	C	A	C	C	T	T	A	C	G	G	A	G	T	G	T	C	T	A	C	T	Wx.H4
RDP2	LATSIKA::IRGC69367-1	IRGC121625	tropical-japonica	G	A	C	A	C	C	T	T	A	C	G	G	A	G	T	G	T	C	T	A	C	T	Wx.H4
RDP1	Tondok	NSFTV164	tropical-japonica	G	A	C	A	C	C	T	T	A	C	G	G	A	G	T	G	T	C	T	A	C	T	Wx.H4
RDP2	KOMOJAMANITRA::GERVEX 8453-C1	IRGC121779	tropical-japonica	G	A	C	A	C	C	T	T	A	C	G	G	A	G	T	G	T	C	T	A	C	T	Wx.H4
RDP2	POPONG::IRGC13297-1	IRGC121475	tropical-japonica	G	A	C	A	C	C	T	T	A	C	G	G	A	G	T	G	T	C	T	A	C	T	Wx.H4
RDP2	ILANG-ILANG::GERVEX 509-C1	IRGC121747	tropical-japonica	G	A	C	A	C	C	T	T	A	C	G	G	A	G	T	G	T	C	T	A	C	T	Wx.H4
RDP1	Gogo Lempuk	NSFTV59	tropical-japonica	G	A	C	A	C	C	T	T	A	C	G	G	A	G	T	G	T	C	T	A	C	T	Wx.H4
RDP2	LIGERITO (CORTO PUBESCENTE)::IRGC19919-1	IRGC121412	tropical-japonica	G	A	C	A	C	C	T	T	A	C	G	G	A	G	T	G	T	C	T	A	C	T	Wx.H4
RDP2	PCT 4\SA\4\1>1076-2-4-1-5::C1	IRGC121805	tropical-japonica	G	A	C	A	C	C	T	T	A	C	G	G	A	G	T	G	T	C	T	A	C	T	Wx.H4
RDP2	IRAT 362::GERVEX 8712-C1	IRGC121767	tropical-japonica	G	A	C	A	C	C	T	T	A	C	G	G	A	G	T	G	T	C	T	A	C	T	Wx.H4
RDP2	CANA ROXA	IRGC117440	tropical-japonica	G	A	C	A	C	C	T	T	A	C	G	G	A	G	T	G	T	C	T	A	C	T	Wx.H4
RDP2	CIRAD 392::C1	IRGC121727	tropical-japonica	G	A	C	A	C	C	T	T	A	C	G	G	A	G	T	G	T	C	T	A	C	T	Wx.H4
RDP2	GBANTE::IRGC16081-1	IRGC121341	tropical-japonica	G	A	C	A	C	C	T	T	A	C	G	G	A	G	T	G	T	C	T	A	C	T	Wx.H4
RDP2	62-667::IRGC15147-1	IRGC121241	tropical-japonica	G	A	C	A	C	C	T	T	A	C	G	G	A	G	T	G	T	C	T	A	C	T	Wx.H4
RDP2	EARLY MUTANT IAC 165::GERVEX 8508-C1	IRGC121735	tropical-japonica	G	A	C	A	C	C	T	T	A	C	G	G	A	G	T	G	T	C	T	A	C	T	Wx.H4
RDP1	Jambu	NSFTV75	tropical-japonica	G	A	C	A	C	C	T	T	A	C	G	G	A	G	T	G	T	C	T	A	C	T	Wx.H4
RDP1	Padi Kasalle	NSFTV122	tropical-japonica	G	A	C	A	C	C	T	T	A	C	G	G	A	G	T	G	T	C	T	A	C	T	Wx.H4
RDP1	27	NSFTV242	tropical-japonica	G	A	C	A	C	C	T	T	A	C	G	G	A	G	T	G	T	C	T	A	C	T	Wx.H4
RDP2	MATAHAMBRE::IRGC53200-1	IRGC121427	tropical-japonica	G	A	C	A	C	C	T	T	A	C	G	G	A	G	T	G	T	C	T	A	C	T	Wx.H4
RDP2	C 8434::IRGC13496-1	IRGC121301	tropical-japonica	G	A	C	A	C	C	T	T	A	C	G	G	A	G	T	G	T	C	T	A	C	T	Wx.H4
RDP2	TX 10438::IRGC117035-1	IRGC121529	tropical-japonica	G	A	C	A	C	C	T	T	A	C	G	G	A	G	T	G	T	C	T	A	C	T	Wx.H4
RDP2	GEMBEL::IRGC35274-1	IRGC121910	tropical-japonica	G	A	C	A	C	C	T	T	A	C	G	G	A	G	T	G	T	C	T	A	C	T	Wx.H4
RDP2	63-104::IRGC15100-C1	IRGC121700	tropical-japonica	G	A	C	A	C	C	T	T	A	C	G	G	A	G	T	G	T	C	T	A	C	T	Wx.H4
RDP2	ALAN::GERVEX 1642-C1	IRGC121703	tropical-japonica	G	A	C	A	C	C	T	T	A	C	G	G	A	G	T	G	T	C	T	A	C	T	Wx.H4
RDP2	VARY LAVA::IRGC386-1	IRGC121685	tropical-japonica	G	A	C	A	C	C	T	T	A	C	G	G	A	G	T	G	T	C	T	A	C	T	Wx.H4
RDP1	Delrex	NSFTV190	tropical-japonica	G	A	C	A	C	C	T	T	A	C	G	G	A	G	T	G	T	C	T	A	C	T	Wx.H4
RDP1	Coppocina	NSFTV188	tropical-japonica	G	A	C	A	C	C	T	T	A	C	G	G	A	G	T	G	T	C	T	A	C	T	Wx.H4
RDP1	Boa Vista	NSFTV183	tropical-japonica	G	A	C	A	C	C	T	T	A	C	G	G	A	G	T	G	T	C	T	A	C	T	Wx.H4
RDP1	IAC 25	NSFTV69	tropical-japonica	G	A	C	A	C	C	T	T	A	C	G	G	A	G	T	G	T	C	T	A	C	T	Wx.H4
RDP1	British Honduras Creole	NSFTV185	tropical-japonica	G	A	C	A	C	C	T	T	A	C	G	G	A	G	T	G	T	C	T	A	C	T	Wx.H4
RDP2	BORUBI::IRGC25181-1	IRGC121875	tropical-japonica	G	A	C	A	C	C	T	T	A	C	G	G	A	G	T	G	T	C	T	A	C	T	Wx.H4
RDP2	LUDAN::IRGC64189-C1	IRGC121787	tropical-japonica	G	A	C	A	C	C	T	T	A	C	G	G	A	G	T	G	T	C	T	A	C	T	Wx.H4
RDP2	PR 304::IRGC1635-1	IRGC121216	tropical-japonica	G	A	C	A	C	C	T	T	A	C	G	G	A	G	T	G	T	C	T	A	C	T	Wx.H4
RDP2	ULE::IRGC19166-1	IRGC121531	tropical-japonica	G	A	C	A	C	C	T	T	A	C	G	G	A	G	T	G	T	C	T	A	C	T	Wx.H4
RDP2	CAIAPO::IRGC116962-1	IRGC121302	tropical-japonica	G	A	C	A	C	C	T	T	A	C	G	G	A	G	T	G	T	C	T	A	C	T	Wx.H4
RDP1	Pratao	NSFTV202	tropical-japonica	G	A	C	A	C	C	T	T	A	C	G	G	A	G	T	G	T	C	T	A	C	T	Wx.H4
RDP2	L 201::IRGC51099-1	IRGC121569	tropical-japonica	G	A	C	A	C	C	T	T	A	C	G	G	A	G	T	G	T	C	T	A	C	T	Wx.H4
RDP2	IRAT 170::IRGC64850-1	IRGC121365	tropical-japonica	G	A	C	A	C	C	T	T	A	C	G	G	A	G	T	G	T	C	T	A	C	T	Wx.H4
RDP2	KPOGON::IRGC30467-1	IRGC121396	tropical-japonica	G	A	C	A	C	C	T	T	A	C	G	G	A	G	T	G	T	C	T	A	C	T	Wx.H4
RDP2	SACIA 4 (JISUNU)::IRGC117028-1	IRGC121490	tropical-japonica	G	A	C	A	C	C	T	T	A	C	G	G	A	G	T	G	T	C	T	A	C	T	Wx.H4
RDP2	D 4-136::IRGC31051-1	IRGC121876	tropical-japonica	G	A	C	A	C	C	T	T	A	C	G	G	A	G	T	G	T	C	T	A	C	T	Wx.H4
RDP2	MIKHUDEB::IRGC25892-1	IRGC121211	tropical-japonica	G	A	C	A	C	C	T	T	A	C	G	G	A	G	T	G	T	C	T	A	C	T	Wx.H4
RDP2	ARAGUAIA::IRTP 17399-C1	IRGC121706	tropical-japonica	G	A	C	A	C	C	T	T	A	C	G	G	A	G	T	G	T	C	T	A	C	T	Wx.H4
RDP2	TOS 10483::IRGC56723-1	IRGC121524	tropical-japonica	G	A	C	A	C	C	T	T	A	C	G	G	A	G	T	G	T	C	T	A	C	T	Wx.H4
RDP2	PATIK	IRGC117555	tropical-japonica	G	A	C	A	C	C	T	T	A	C	G	G	A	G	T	G	T	C	T	A	C	T	Wx.H4
RDP2	JI BO YA::IRGC77446-1	IRGC121373	tropical-japonica	G	A	C	A	C	C	T	T	A	C	G	G	A	G	T	G	T	C	T	A	C	T	Wx.H4
RDP2	SUNBONNET::IRGC137-1	IRGC121510	tropical-japonica	G	A	C	A	C	C	T	T	A	C	G	G	A	G	T	G	T	C	T	A	C	T	Wx.H4
RDP2	BAKAW::IRGC11169-1	IRGC121873	tropical-japonica	G	A	C	A	C	C	T	T	A	C	G	G	A	G	T	G	T	C	T	A	C	T	Wx.H4
RDP2	PADI BOENAR::IRGC9147-C1	IRGC121802	tropical-japonica	G	A	C	A	C	C	T	T	A	C	G	G	A	G	T	G	T	C	T	A	C	T	Wx.H4
RDP2	PATO DE GALLINAZO Y 5371::IRGC5766-1	IRGC121927	tropical-japonica	G	A	C	A	C	C	T	T	A	C	G	G	A	G	T	G	T	C	T	A	C	T	Wx.H4
RDP2	IMPROVED BLUEBONNET::IRGC6224-1	IRGC121362	tropical-japonica	G	A	C	A	C	C	T	T	A	C	G	G	A	G	T	G	T	C	T	A	C	T	Wx.H4
RDP2	ASSE Y-PUNG::IRGC3764-1	IRGC121190	tropical-japonica	G	A	C	A	C	C	T	T	A	C	G	G	A	G	T	G	T	C	T	A	C	T	Wx.H4
RDP2	PULU LAPA::IRGC48857-C1	IRGC121810	tropical-japonica	G	A	C	A	C	C	T	T	A	C	G	G	A	G	T	G	T	C	T	A	C	T	Wx.H4
RDP2	MOLOK::IRGC43485-C1	IRGC121796	tropical-japonica	G	A	C	A	C	C	T	T	A	C	G	G	A	G	T	G	T	C	T	A	C	T	Wx.H4
RDP1	Moroberekan	NSFTV108	tropical-japonica	G	A	C	A	C	C	T	T	A	C	G	G	A	G	T	G	T	C	T	A	C	T	Wx.H4
RDP2	PALAWAN::C1	IRGC121803	tropical-japonica	G	A	C	A	C	C	T	T	A	C	G	G	A	G	T	G	T	C	T	A	C	T	Wx.H4
RDP2	WC 4419::IRGC10739-1	IRGC121686	tropical-japonica	G	A	C	A	C	C	T	T	A	C	G	G	A	G	T	G	T	C	T	A	C	T	Wx.H4
RDP2	SAYLLEBON::IRGC32509-1	IRGC121496	tropical-japonica	G	A	C	A	C	C	T	T	A	C	G	G	A	G	T	G	T	C	0	A	C	T	Wx.H4
RDP2	DINOLORES::IRGC67431-1	IRGC121195	tropical-japonica	G	A	C	A	C	C	T	T	A	C	G	G	A	G	T	G	T	C	T	A	C	T	Wx.H4
RDP2	RANAU KADAI::IRGC71604-1	IRGC121635	tropical-japonica	G	A	C	A	C	C	T	T	A	C	G	G	A	G	T	G	T	C	T	A	C	T	Wx.H4
RDP2	IDSA 77::C1	IRGC121746	tropical-japonica	G	A	C	A	C	C	T	T	A	C	G	G	A	G	T	G	T	C	T	A	C	T	Wx.H4
RDP2	GOGO LEMPAK::IRGC43392-C1	IRGC121741	tropical-japonica	G	A	C	A	C	C	T	T	A	C	G	G	A	G	T	G	T	C	T	A	C	T	Wx.H4
RDP2	MANDRIRAVINA 3512::GERVEX 8319-C1	IRGC121699	tropical-japonica	G	A	C	A	C	C	T	T	A	C	G	G	A	G	T	G	T	C	T	A	C	T	Wx.H4
RDP2	IRAT 257::C1	IRGC121765	tropical-japonica	G	A	C	A	C	C	T	T	A	C	G	G	A	G	T	G	T	C	T	A	C	T	Wx.H4
RDP2	CIRAD 409::IRGC116969-1	IRGC121315	tropical-japonica	G	A	C	A	C	C	T	T	A	C	G	G	A	G	T	G	T	C	T	A	C	T	Wx.H4
RDP2	MANANELATRA 520::GERVEX 8445-C1	IRGC121793	tropical-japonica	G	A	C	A	C	C	T	T	A	C	G	G	A	G	T	G	T	C	T	A	C	T	Wx.H4
RDP1	Iguape Cateto	NSFTV70	tropical-japonica	G	A	C	A	C	C	T	T	A	C	G	G	A	G	T	G	T	C	T	A	C	T	Wx.H4
RDP2	GUAYQUIRARO P A::IRGC116987-1	IRGC121613	tropical-japonica	G	A	C	A	C	C	T	T	A	C	G	G	A	G	T	G	T	C	T	A	C	T	Wx.H4
RDP2	WAB 706-3-4-K4-KB-1::C1	IRGC121844	tropical-japonica	G	A	C	A	C	C	T	T	A	C	G	G	A	G	T	G	T	C	T	A	C	T	Wx.H4
RDP2	AZMIL 85::IRGC289-1	IRGC121191	tropical-japonica	G	A	C	A	C	C	T	T	A	C	G	G	A	G	T	G	T	C	T	A	C	T	Wx.H4
RDP2	D 1-177::IRGC30921-1	IRGC121907	tropical-japonica	G	A	C	A	C	C	T	T	A	C	G	G	A	G	T	G	T	C	T	A	C	T	Wx.H4
RDP2	MAT MERAH::IRGC18222-1	IRGC121428	tropical-japonica	G	A	C	A	C	C	T	T	A	C	G	G	A	G	T	G	T	C	T	A	C	T	Wx.H4
RDP1	H256-76-1-1-1	NSFTV251	tropical-japonica	G	A	C	A	C	C	T	T	A	C	G	G	A	G	T	G	T	C	T	A	C	T	Wx.H4
RDP2	YANCAOUSSA::IRGC16071-C1	IRGC121859	tropical-japonica	G	A	C	A	C	C	T	T	A	C	G	G	A	G	T	G	T	C	T	A	C	T	Wx.H4
RDP2	IAC 47::IRGC116992-1	IRGC121361	tropical-japonica	G	A	C	A	C	C	T	T	A	C	G	G	A	G	T	G	T	C	T	A	C	T	Wx.H4
RDP2	REXORO	IRGC117568	tropical-japonica	G	A	C	A	C	C	T	T	A	C	G	G	A	G	T	G	T	C	T	A	C	T	Wx.H4
RDP2	BENGALY VAKARINA::GERVEX 4750-C1	IRGC121715	tropical-japonica	G	A	C	A	C	C	T	T	A	C	G	G	A	G	T	G	T	C	T	A	C	T	Wx.H4
RDP2	P. TINGAGEW DAYKET QAY DAYON::IRGC8046-1	IRGC121930	tropical-japonica	G	A	C	A	C	C	T	T	A	C	G	G	A	G	T	G	T	C	T	A	C	T	Wx.H4
RDP2	BLUEBONNET 50::IRGC1811-1	IRGC121874	tropical-japonica	G	A	C	A	C	C	T	T	A	C	G	G	A	G	T	G	T	C	T	A	C	T	Wx.H4
RDP2	IR 60080-46 A	IRGC117596	tropical-japonica	G	A	C	A	C	C	T	T	A	C	G	G	A	G	T	G	T	C	T	A	C	T	Wx.H4
RDP2	IRAT 364::GERVEX 8714-C1	IRGC121768	tropical-japonica	G	A	C	A	C	C	T	T	A	C	G	G	A	G	T	G	T	C	T	A	C	T	Wx.H4
RDP1	WC 4443	NSFTV215	tropical-japonica	G	A	C	A	C	C	T	T	A	C	G	G	A	G	T	G	T	C	T	A	C	T	Wx.H4
RDP2	SADA DANGA BORO::IRGC77298-1	IRGC121106	indica	G	0	C	G	T	T	C	C	G	C	A	0	G	A	C	G	C	G	T	G	C	G	Wx.H3
RDP2	WAS 197-B-6-3-11::C1	IRGC121851	indica	G	0	0	G	T	T	C	C	G	C	A	A	G	A	C	G	C	G	T	G	C	G	Wx.H3
RDP2	NIONOKA::C1	IRGC121799	indica	G	A	C	G	T	T	C	C	G	C	A	A	G	A	C	G	C	G	T	G	C	G	Wx.H3
RDP1	Pappaku	NSFTV126	indica	G	A	C	G	T	T	C	C	G	C	A	A	0	A	0	G	0	0	T	G	C	G	Wx.H3
RDP2	IR 60::IRGC63493-C1	IRGC121753	indica	G	A	C	G	T	T	C	C	G	C	A	A	G	A	C	G	C	G	T	G	C	G	Wx.H3
RDP2	ARC 18262::IRGC42363-1	IRGC121872	indica	G	A	C	G	T	T	C	C	G	C	A	A	G	A	C	G	C	G	T	G	C	G	Wx.H3
RDP2	MAHADETHE::IRGC74762-1	IRGC121172	indica	G	A	C	G	T	T	C	C	G	C	A	A	G	A	C	G	C	G	T	G	C	G	Wx.H3
RDP2	MUTTU SAMBA::IRGC36333-1	IRGC121441	indica	G	A	C	G	T	T	C	C	G	C	A	A	G	A	C	G	C	G	T	G	C	G	Wx.H3
RDP2	GUTA BAZAIL::IRGC77245-1	IRGC120962	indica	G	A	C	G	T	T	C	C	G	C	A	A	G	A	C	G	C	G	T	G	C	G	Wx.H3
RDP2	PURBIA (KALANSAR)::IRGC59189-1	IRGC121091	indica	G	A	C	G	T	T	C	C	G	C	A	A	G	A	C	G	C	G	T	G	C	G	Wx.H3
RDP2	RAY JAZAYKAYZ::IRGC62181-1	IRGC121099	indica	G	A	C	G	T	T	C	C	G	C	A	A	G	A	C	G	C	G	T	G	C	G	Wx.H3
RDP2	KALINGA III::C1	IRGC121774	indica	G	A	C	G	T	T	C	C	G	C	A	A	G	A	C	G	C	G	T	G	C	G	Wx.H3
RDP2	SR 26 B::IRGC10798-1	IRGC121683	indica	G	A	C	G	T	T	C	C	G	C	A	A	G	A	C	G	C	G	T	G	C	G	Wx.H3
RDP2	LALBAJAM::IRGC49227-1	IRGC121035	indica	G	A	C	G	T	T	C	C	G	C	A	A	G	A	C	G	C	G	T	G	C	G	Wx.H3
RDP2	GEETA::IRGC74742-1	IRGC121201	indica	G	A	C	G	T	T	C	C	G	C	A	A	G	A	C	G	C	G	T	G	C	G	Wx.H3
RDP2	APO::C1	IRGC121705	indica	G	A	C	G	T	T	C	C	G	C	A	A	G	A	C	G	C	G	T	G	C	0	Wx.H3
RDP2	KALU MADE WALU::IRGC40821-1	IRGC121622	indica	G	A	C	G	T	T	C	C	0	C	A	A	G	A	C	0	C	G	T	G	C	G	Wx.H3
RDP2	RAMJAWAIN::IRGC74773-1	IRGC121479	indica	G	A	C	G	T	T	C	C	G	C	A	A	G	A	C	G	C	G	0	G	C	G	Wx.H3
RDP1	SL 22-613	NSFTV294	indica	G	A	C	G	T	T	C	C	G	C	A	A	G	A	C	G	C	G	T	G	C	G	Wx.H3
RDP2	ARC 14500::IRGC42957-1	IRGC121597	indica	G	A	C	G	T	T	C	C	G	C	A	A	G	A	C	G	C	G	T	G	C	G	Wx.H3
RDP2	DA 29 (SR 26 B)::IRGC25850-1	IRGC121237	indica	G	A	C	G	T	T	C	C	G	C	A	A	G	A	C	G	C	G	T	G	C	G	Wx.H3
RDP2	UBA MURALI::IRGC25928-1	IRGC121146	indica	G	A	C	G	T	T	C	C	G	C	A	A	G	A	C	G	C	G	T	G	C	G	Wx.H3
RDP2	GOPAL::IRGC61953-1	IRGC120959	indica	G	A	C	G	T	T	C	C	G	C	A	A	G	A	C	G	C	G	T	G	C	G	Wx.H3
RDP2	NCS 16::IRGC51774-1	IRGC121448	indica	G	A	C	G	T	T	C	C	G	C	A	A	G	A	C	G	C	G	T	G	C	G	Wx.H3
RDP2	TSAKA::IRGC64934-C1	IRGC121832	indica	G	A	C	G	T	T	C	C	G	C	A	A	G	A	C	G	C	G	T	G	C	G	Wx.H3
RDP2	LOKU SAMBA::IRGC31462-1	IRGC121041	indica	G	A	C	G	T	T	C	C	G	C	A	A	G	A	C	G	C	G	T	G	C	G	Wx.H3
RDP2	KUMBIPHOU::IRGC51990-1	IRGC121920	indica	G	A	C	G	T	T	C	C	G	C	A	A	G	A	C	G	C	G	T	G	C	G	Wx.H3
RDP2	KINANDANG PUTI::IRGC44513-1	IRGC121023	indica	G	A	C	G	T	T	C	C	G	C	A	A	G	A	C	G	C	G	T	G	C	G	Wx.H3
RDP2	ZS 4::IRGC56707-1	IRGC121165	indica	G	A	C	G	T	T	C	C	G	C	A	A	G	A	C	G	C	G	T	G	C	G	Wx.H3
RDP2	MAHA SUDUWEE::IRGC15345-1	IRGC121922	indica	G	A	C	G	T	T	C	C	G	C	A	A	G	A	C	G	C	G	T	G	C	G	Wx.H3
RDP2	ARC 14280::IRGC42881-1	IRGC121261	indica	G	A	C	G	T	T	C	C	0	C	A	A	G	A	C	G	C	G	T	G	C	G	Wx.H3
RDP2	YAKADA::IRGC51096-1	IRGC121158	indica	G	A	C	G	T	T	C	C	0	C	A	A	G	A	C	0	C	G	T	G	C	G	Wx.H3
RDP2	NSICRC 106::IRGC117370-1	IRGC121076	indica	G	A	C	G	T	T	C	C	0	0	A	A	G	A	C	0	C	G	0	G	0	G	Wx.H3
RDP2	LUMBINI::IRGC11947-1	IRGC121627	indica	G	A	C	G	T	T	C	C	G	C	A	A	G	A	C	G	C	G	T	G	C	G	Wx.H3
RDP2	DUMSIKALAM::IRGC58968-1	IRGC121332	indica	G	A	C	G	T	T	C	C	G	C	A	A	G	A	C	G	C	G	T	G	C	G	Wx.H3
RDP2	SOKOU MALSIRA::IRGC77301-1	IRGC121122	indica	G	A	C	G	T	T	C	C	G	C	A	A	G	A	C	G	C	G	T	G	C	G	Wx.H3
RDP2	ARC 10443::IRGC12469-1	IRGC121254	indica	G	A	C	G	T	T	C	C	G	C	A	A	G	A	C	G	C	G	T	G	C	G	Wx.H3
RDP2	PERUM KARUPPAN::IRGC15513-1	IRGC121082	indica	G	A	C	G	T	T	C	C	G	C	A	A	G	A	C	G	C	G	T	G	C	G	Wx.H3
RDP2	KAPUTU HOTA::IRGC66516-1	IRGC121623	indica	G	A	C	G	T	T	C	C	0	C	A	A	G	A	C	0	C	G	T	G	C	G	Wx.H3
RDP2	ZALCHA::IRGC62190-1	IRGC121161	indica	G	A	C	G	T	T	C	C	G	C	A	A	G	A	C	G	C	G	T	G	C	G	Wx.H3
RDP2	RATHKANDIRAM::IRGC36507-1	IRGC121098	indica	G	A	C	G	T	T	C	C	G	C	A	A	G	A	C	G	C	G	T	G	C	G	Wx.H3
RDP2	BADKALAMKATI	IRGC121689	indica	G	A	C	G	T	T	C	C	0	C	A	A	G	A	C	G	C	G	T	G	C	G	Wx.H3
RDP2	ARC 15872::IRGC43249-C1	IRGC121708	indica	G	A	C	G	T	T	C	C	G	C	A	A	G	A	C	G	C	G	T	G	C	G	Wx.H3
RDP2	PTB 1::IRGC19304-1	IRGC121090	indica	G	A	C	G	T	T	C	C	G	C	A	A	G	A	C	G	C	G	T	G	C	G	Wx.H3
RDP2	IR 55419-04::C1	IRGC121752	indica	G	A	C	G	T	T	C	C	G	C	A	A	G	A	C	G	C	G	T	G	C	0	Wx.H3
RDP2	CO 25	IRGC117453	indica	G	A	C	G	T	T	C	C	G	C	A	A	G	A	C	G	C	G	T	G	C	G	Wx.H3
RDP2	BHADOIA 685::IRGC6551-1	IRGC121560	indica	G	A	C	G	T	T	C	C	G	C	A	A	G	A	C	G	C	G	T	G	C	G	Wx.H3
RDP2	PINURSIGI::IRGC26889-1	IRGC121087	indica	G	A	C	G	T	T	C	C	G	C	A	A	G	A	C	G	C	G	T	G	C	G	Wx.H3
RDP2	SUTHUWEE::IRGC8915-1	IRGC121131	indica	G	A	C	G	T	T	C	C	G	C	A	A	G	A	C	G	C	G	T	G	C	G	Wx.H3
RDP2	NCS 130::IRGC51879-1	IRGC121066	indica	G	A	C	G	T	T	C	C	G	C	A	A	G	A	C	G	C	G	T	G	C	G	Wx.H3
RDP2	DJULAI::IRGC17544-1	IRGC121325	indica	G	A	C	G	T	T	C	C	G	C	A	A	G	A	C	G	C	G	T	G	C	G	Wx.H3
RDP2	BYAT KYAR::IRGC33004-1	IRGC120904	indica	G	A	C	G	T	T	C	C	G	C	A	A	G	A	C	G	C	G	T	G	C	G	Wx.H3
RDP2	BG 34-11::IRGC15782-1	IRGC120893	indica	G	A	C	G	T	T	C	C	G	C	A	A	G	A	C	G	C	G	T	G	C	G	Wx.H3
RDP2	DA 5::IRGC5855-1	IRGC120924	indica	G	A	C	G	T	T	C	C	G	C	A	A	G	A	C	G	C	G	T	G	C	G	Wx.H3
RDP2	IR 5	IRGC121591	indica	G	A	C	G	T	T	C	C	G	C	A	A	G	A	C	G	C	G	T	G	C	G	Wx.H3
RDP1	JM70	NSFTV196	indica	G	A	C	G	T	T	C	C	G	C	A	A	0	A	0	G	0	0	T	G	C	G	Wx.H3
RDP2	EL PASO L 227::IRGC116979-1	IRGC121612	indica	G	A	C	G	T	T	C	C	0	C	A	A	G	A	C	G	C	G	T	G	C	G	Wx.H3
RDP2	KUMBI::IRGC752-1	IRGC121028	indica	G	A	C	G	T	T	C	C	G	C	A	A	G	A	C	G	C	G	T	G	C	G	Wx.H3
RDP2	ARC 12973::IRGC22499-1	IRGC121596	indica	G	A	C	G	T	T	C	C	G	C	A	A	G	A	C	G	C	G	T	G	C	G	Wx.H3
RDP1	Chiem Chanh	NSFTV30	indica	G	A	C	G	T	T	C	C	G	C	A	A	G	A	C	G	C	G	T	G	C	G	Wx.H3
RDP2	KATI::IRGC67838-1	IRGC121015	indica	G	A	C	G	T	T	C	C	G	C	A	A	G	A	C	G	C	G	T	G	C	G	Wx.H3
RDP2	KITRANA 1890::GERVEX 5115-C1	IRGC121778	indica	G	A	C	G	T	T	C	C	G	C	A	A	G	A	C	G	C	G	T	G	C	G	Wx.H3
RDP2	MTU 9	IRGC117533	indica	G	A	C	G	T	T	C	C	G	C	A	A	G	A	C	G	C	G	T	G	C	G	Wx.H3
RDP2	MIN CHE NIEN HSU THOU::IRGC4471-1	IRGC121434	indica	G	A	C	G	T	T	C	C	G	C	A	A	G	A	C	G	C	G	T	G	C	G	Wx.H3
RDP2	ARC 10411::IRGC12454-1	IRGC121253	indica	G	A	C	G	T	T	C	C	G	C	A	A	G	A	C	G	C	G	T	G	C	G	Wx.H3
RDP2	JC 93	IRGC121236	indica	G	A	C	G	T	T	C	C	G	C	A	A	G	A	C	G	C	G	T	G	C	G	Wx.H3
RDP2	BADA DHAN::IRGC26540-1	IRGC120879	indica	G	A	C	G	T	T	C	C	G	C	A	A	G	A	C	G	C	G	T	G	C	G	Wx.H3
RDP2	TNAU 7456::IRGC39858-1	IRGC121139	indica	G	G	T	G	T	T	C	C	A	0	A	A	G	A	C	A	C	G	A	G	A	G	Wx.H2
RDP2	AI LAN KE 1110::IRGC67034-1	IRGC120861	indica	G	G	T	G	T	T	C	C	A	0	A	A	G	A	C	A	C	G	A	G	A	G	Wx.H2
RDP2	MAI HSI TSAN::IRGC51366-1	IRGC121421	indica	G	G	T	G	T	T	C	C	A	0	A	A	G	A	C	0	C	G	A	G	A	G	Wx.H2
RDP2	FANDRAPOTSY	IRGC117470	indica	G	G	T	G	T	T	C	C	A	0	A	A	G	A	C	A	C	G	A	G	A	G	Wx.H2
RDP2	IR 31917-45-3-2::IRGC78132-1	IRGC120981	indica	G	G	T	G	T	T	0	C	A	C	A	A	G	A	C	A	C	G	A	G	A	G	Wx.H2
RDP2	PANAKALI::IRGC47399-1	IRGC121077	indica	G	G	T	G	T	T	C	C	A	C	A	A	G	A	C	A	C	G	A	G	A	G	Wx.H2
RDP1	Ai-Chiao-Hong	NSFTV3	indica	G	G	T	G	T	T	C	C	A	C	A	A	G	A	C	A	C	G	A	G	A	G	Wx.H2
RDP2	SZE MIN Y 4269::IRGC1014-1	IRGC121514	indica	G	G	T	G	T	T	C	C	A	C	A	A	G	A	C	A	C	G	A	G	A	G	Wx.H2
RDP2	AN QING ZAO::IRGC72577-1	IRGC120862	indica	G	G	T	G	T	T	C	C	A	C	A	A	G	A	C	A	C	G	A	G	A	G	Wx.H2
RDP2	TSIPALA FOTSY 1883::GERVEX 5387-C1	IRGC121834	indica	G	G	T	G	T	T	C	C	A	C	A	A	G	A	C	A	C	G	A	G	A	G	Wx.H2
RDP1	Peh-Kuh	NSFTV129	indica	G	G	T	G	T	T	C	C	A	C	A	A	G	A	C	A	C	G	A	G	A	G	Wx.H2
RDP2	78-48::IRGC51498-1	IRGC121244	indica	G	G	T	G	T	T	C	C	A	C	A	A	G	A	C	A	C	G	A	G	A	G	Wx.H2
RDP2	KOMOL BHOG::IRGC77266-1	IRGC121392	indica	G	G	T	G	T	T	C	C	A	C	A	A	G	A	C	A	C	G	A	G	A	G	Wx.H2
RDP2	78-67::IRGC51496-1	IRGC121245	indica	G	G	T	G	T	T	C	C	A	C	A	A	G	A	C	A	C	G	A	G	A	G	Wx.H2
RDP1	Mudgo	NSFTV110	indica	G	G	T	G	T	T	C	C	A	C	A	A	G	A	C	A	C	G	A	G	A	G	Wx.H2
RDP2	BAURUL::IRGC77193-1	IRGC121283	indica	G	G	T	G	T	T	C	C	A	C	A	A	G	A	C	A	C	G	A	G	0	G	Wx.H2
RDP2	VARY VATO MENAHODITRA::IRGC69111-1	IRGC121151	indica	G	G	T	G	T	T	C	C	A	C	A	A	G	A	C	A	C	G	A	G	A	G	Wx.H2
RDP2	PACHEHAI PERUMAL	IRGC117545	indica	G	G	T	G	T	T	C	C	A	C	A	A	G	A	C	A	C	G	A	G	A	G	Wx.H2
RDP2	CHORUA KARTIKSAIL::IRGC77230-1	IRGC120913	indica	G	G	T	G	T	T	C	C	A	C	A	A	G	A	C	A	C	G	A	G	A	G	Wx.H2
RDP2	PTB 9	IRGC117564	indica	G	G	T	G	T	T	C	C	A	C	A	A	G	A	C	A	C	G	A	G	A	G	Wx.H2
RDP1	Pagaiyahan	NSFTV123	indica	G	G	T	G	T	T	C	C	A	C	A	A	G	A	C	A	C	G	A	G	A	G	Wx.H2
RDP1	519	NSFTV304	indica	G	G	T	G	T	T	C	C	A	C	A	A	G	A	C	A	C	G	A	G	A	G	Wx.H2
RDP1	Shai-Kuh	NSFTV142	indica	G	G	T	G	T	T	C	C	A	C	A	A	G	A	C	A	C	G	A	G	A	G	Wx.H2
RDP2	LI CHUAN DA BAI GU::IRGC70325-1	IRGC121411	indica	G	G	T	G	T	T	C	C	A	C	A	A	G	A	C	A	C	G	A	G	A	G	Wx.H2
RDP2	RUZZ (HABUR)::IRGC55679-1	IRGC121105	indica	G	G	T	G	T	T	C	C	A	C	A	A	G	A	C	A	C	G	A	G	A	G	Wx.H2
RDP2	NS (VRAC) 130::IRGC68972-1	IRGC121072	indica	G	G	T	G	T	T	C	C	A	C	A	A	G	A	C	A	C	G	A	G	A	G	Wx.H2
RDP2	NARGUNI::IRGC74713-1	IRGC121064	indica	G	G	T	G	T	T	C	C	A	C	A	A	G	A	C	A	C	G	A	G	A	G	Wx.H2
RDP2	MAHUDU KIRIYAL::IRGC40844-1	IRGC121885	indica	G	G	T	G	T	T	C	C	A	C	A	A	G	A	C	A	C	G	A	G	A	G	Wx.H2
RDP1	Peh-Kuh-Tsao-Tu	NSFTV130	indica	G	G	T	G	T	T	C	C	A	C	A	A	G	A	C	A	C	G	A	G	A	G	Wx.H2
RDP2	LAL BAGDAR::IRGC77272-1	IRGC121034	indica	G	G	T	G	T	T	C	C	A	C	A	A	G	A	C	A	C	G	A	G	A	G	Wx.H2
RDP2	KARAYAL::IRGC51001-1	IRGC121011	indica	G	G	T	G	T	T	C	C	A	C	A	A	G	A	C	A	C	G	A	G	A	G	Wx.H2
RDP2	KUMDIN::IRGC74756-1	IRGC121921	indica	G	G	T	G	T	T	C	C	A	C	A	A	G	A	C	A	C	G	A	G	A	G	Wx.H2
RDP2	VARY VATO 154::GERVEX 5429-C1	IRGC121839	indica	G	G	T	G	T	T	C	C	A	C	A	A	G	A	C	A	C	G	A	G	A	G	Wx.H2
RDP2	ARC 11871::IRGC40982-1	IRGC121258	indica	G	G	T	G	T	T	C	C	A	C	A	A	G	A	C	A	C	G	A	G	A	G	Wx.H2
RDP2	LOHAMBITRO 224::GERVEX 5144-C1	IRGC121785	indica	G	G	T	G	T	T	C	C	A	C	A	A	G	A	C	A	C	G	A	G	A	G	Wx.H2
RDP2	CAU HAI PHONG::IRGC60642-1	IRGC121604	indica	G	G	T	G	T	T	C	C	A	C	A	A	G	A	C	A	C	G	A	G	A	G	Wx.H2
RDP2	RACE::IRGC15706-1	IRGC121094	indica	G	G	T	G	T	T	C	C	A	C	A	A	G	A	C	A	C	G	A	G	A	G	Wx.H2
RDP2	SOMIZY::GERVEX 8419-C1	IRGC121823	indica	G	G	T	G	T	T	C	C	A	C	A	A	G	A	C	A	C	G	A	G	A	G	Wx.H2
RDP2	MALACHAN::IRGC54748-1	IRGC121422	indica	G	G	T	G	T	T	C	C	A	C	A	A	G	A	C	A	C	G	A	G	A	G	Wx.H2
RDP2	ERH CHIANG TSAO 8::IRGC65510-1	IRGC120951	indica	G	G	T	G	T	T	C	C	A	C	A	A	G	A	C	A	C	G	A	G	A	G	Wx.H2
RDP2	RTS 5::IRGC8233-1	IRGC121104	indica	G	G	T	G	T	T	C	C	A	C	A	A	G	A	C	A	C	G	A	G	A	G	Wx.H2
RDP2	CHUA DAU::IRGC4785-1	IRGC120914	indica	G	G	T	G	T	T	C	C	A	C	A	A	G	A	C	A	C	G	A	G	A	G	Wx.H2
RDP2	DA 9	IRGC117460	indica	G	G	T	G	T	T	C	C	A	C	A	A	G	A	C	A	C	G	A	G	A	G	Wx.H2
RDP2	THAPACHINIYA::IRGC16234-1	IRGC121225	indica	G	G	T	G	T	T	C	0	A	T	A	A	G	A	C	A	C	G	A	G	A	G	Wx.H1
RDP1	Rathuwee	NSFTV132	indica	G	G	T	G	T	T	C	C	A	T	A	A	G	A	C	A	C	G	A	0	A	G	Wx.H1
RDP2	IR 2006-P12-12-2::IRGC32675-C1	IRGC121748	indica	G	G	T	G	T	T	C	C	A	T	A	A	G	A	C	A	C	G	A	G	A	G	Wx.H1
RDP2	TELIMANI::C1	IRGC121827	indica	G	G	T	G	T	T	C	C	A	T	A	A	G	A	C	A	C	G	A	G	A	G	Wx.H1
RDP1	SML 242	NSFTV299	indica	G	G	T	G	T	T	C	C	A	T	A	A	G	A	C	A	C	G	A	G	A	G	Wx.H1
RDP2	WU BAI LI::IRGC70404-1	IRGC121650	indica	G	G	0	G	T	T	C	C	A	T	A	A	G	A	C	A	C	G	A	G	A	G	Wx.H1
RDP2	RTS 4	IRGC117574	indica	G	G	T	G	T	T	C	C	A	T	A	A	G	A	C	A	C	G	A	G	A	G	Wx.H1
RDP2	CR 8334::IRGC116972-1	IRGC120919	indica	G	G	T	G	T	T	C	C	A	T	A	A	G	A	C	A	C	G	A	G	A	G	Wx.H1
RDP2	TUO TUO HUANG::IRGC72851-1	IRGC121528	indica	G	G	T	G	T	T	C	C	A	T	A	A	G	A	C	0	C	G	A	G	A	G	Wx.H1
RDP2	PICONEGRO::IRGC117022-1	IRGC121085	indica	G	G	T	G	T	T	C	C	A	T	A	A	G	A	C	A	C	G	A	G	A	G	Wx.H1
RDP2	KURUWEE::IRGC15214-1	IRGC121400	indica	G	G	T	G	T	T	C	C	A	T	A	A	G	A	C	A	C	G	A	G	A	G	Wx.H1
RDP2	XI GU HONG::IRGC74226-1	IRGC121156	indica	G	G	T	G	T	T	C	C	A	T	A	A	G	A	C	A	C	G	A	G	A	G	Wx.H1
RDP2	AI JIAO XIAN::IRGC72573-1	IRGC121166	indica	G	G	T	G	T	T	C	C	A	T	A	A	G	A	C	A	C	G	A	G	A	G	Wx.H1
RDP1	ECIA76-S89-1	NSFTV241	indica	G	G	T	G	T	T	C	C	A	T	A	A	G	A	C	A	C	G	A	G	A	G	Wx.H1
RDP2	PL 20::IRGC50661-1	IRGC121929	indica	G	G	T	G	T	T	C	C	A	T	A	A	G	A	C	A	C	G	A	G	A	G	Wx.H1
RDP2	ICTA PAZOS::IRGC116996-1	IRGC120976	indica	G	G	T	G	T	T	C	C	A	T	A	A	G	A	C	A	C	G	A	G	A	G	Wx.H1
RDP1	Oryzica Llanos 5	NSFTV119	indica	G	G	T	G	T	T	C	C	A	T	A	A	G	A	C	A	C	G	A	G	A	G	Wx.H1
RDP2	AI QING 99::IRGC63544-1	IRGC121184	indica	G	G	T	G	T	T	C	C	A	T	A	A	G	A	C	A	C	G	A	G	A	G	Wx.H1
RDP1	Pai Hok Glutinous	NSFTV255	indica	G	G	T	G	T	T	C	C	A	T	A	A	G	A	C	A	C	G	A	G	A	G	Wx.H1
RDP2	KI 68::IRGC34768-1	IRGC121390	indica	G	G	T	G	T	T	C	C	A	T	A	A	G	A	C	A	C	G	A	G	A	G	Wx.H1
RDP1	TeQing	NSFTV161	indica	G	G	T	G	T	T	C	C	A	T	A	A	G	A	C	A	C	G	A	G	A	G	Wx.H1
RDP2	TIKKIRISAMBA::IRGC8947-1	IRGC121892	indica	G	G	T	G	T	T	C	C	A	T	A	A	G	A	C	A	C	G	A	G	A	G	Wx.H1
RDP2	HONG MI DONG MAO ZHAN::IRGC68078-1	IRGC120970	indica	G	G	T	G	T	T	C	C	A	T	A	A	G	A	C	A	C	G	A	G	A	G	Wx.H1
RDP2	YE TI ZHAN::IRGC68296-1	IRGC121159	indica	G	G	T	G	T	T	C	C	A	T	A	A	G	A	C	A	C	G	A	G	A	G	Wx.H1
RDP2	SZIMAI::IRGC65743-1	IRGC121515	indica	G	G	T	G	T	T	C	C	A	T	A	A	G	A	C	A	C	G	A	G	A	G	Wx.H1
RDP1	Paraiba Chines Nova	NSFTV222	indica	G	G	T	G	T	T	C	C	A	T	A	A	G	A	C	A	C	G	0	0	A	G	Wx.H1
RDP2	RAJ BHOG::IRGC77294-1	IRGC121095	indica	G	G	T	G	T	T	C	C	A	T	A	A	G	A	C	A	C	G	A	G	A	G	Wx.H1
RDP2	PADI SABAH::IRGC71579-1	IRGC121887	indica	G	G	T	G	T	T	C	C	A	T	A	A	G	A	C	A	C	G	A	G	A	G	Wx.H1
RDP2	11-048::IRGC36399-1	IRGC121893	indica	G	G	T	G	T	T	C	C	A	T	A	A	G	A	C	A	C	G	A	G	A	G	Wx.H1
RDP2	CIMARRON::IRGC116967-1	IRGC120916	indica	G	G	T	G	T	T	C	C	A	T	A	A	G	A	C	A	C	G	A	G	A	G	Wx.H1
RDP2	LONG ZI 1::IRGC63726-1	IRGC121042	indica	G	G	T	G	T	T	C	C	A	T	A	A	G	A	C	A	C	G	A	G	A	G	Wx.H1
RDP1	Zhenshan 2	NSFTV172	indica	G	G	T	G	T	T	C	C	A	T	A	A	G	A	C	A	C	G	A	G	A	G	Wx.H1
RDP2	CI 7387-1::IRGC3500-1	IRGC121313	indica	G	G	T	G	T	T	C	C	A	T	A	A	G	A	C	A	C	G	A	G	A	G	Wx.H1
RDP2	JAMAJIGI::C1	IRGC121771	indica	G	G	T	G	T	T	C	C	A	T	A	A	G	A	C	A	C	G	A	G	A	G	Wx.H1
RDP2	PADI HOJONG	IRGC117547	indica	G	G	T	G	T	T	C	C	A	T	A	A	G	A	C	A	C	G	A	G	A	G	Wx.H1
RDP1	IR 8	NSFTV72	indica	G	G	T	G	T	T	C	C	A	T	A	A	G	A	C	A	C	G	A	G	A	G	Wx.H1
RDP1	Sze Guen Zim	NSFTV235	indica	G	G	T	G	T	T	C	C	A	T	A	A	G	A	C	A	C	G	A	G	A	G	Wx.H1
RDP2	TSIPALA MENA::IRGC69977-1	IRGC121142	indica	G	G	T	G	T	T	C	C	A	T	A	A	G	A	C	A	C	G	A	G	A	G	Wx.H1
RDP2	ICTA POLOCHIC::IRGC116997-1	IRGC120977	indica	G	G	T	G	T	T	C	C	A	T	A	A	G	A	C	A	C	G	A	G	A	G	Wx.H1
RDP1	Aijiaonante	NSFTV234	indica	G	G	T	G	T	T	C	C	A	T	A	A	G	A	C	A	C	G	A	G	A	G	Wx.H1
RDP2	UP 1537::IRGC70490-1	IRGC121147	indica	G	G	T	G	T	T	C	C	A	T	A	A	G	A	C	A	C	G	A	G	A	G	Wx.H1
RDP2	QING GU::IRGC59839-1	IRGC121092	indica	G	G	T	G	T	T	C	C	A	T	A	A	G	A	C	A	C	G	A	G	A	G	Wx.H1
RDP1	IRGA 409	NSFTV74	indica	G	G	T	G	T	T	0	C	A	T	A	A	G	A	C	A	C	G	A	G	A	G	Wx.H1
RDP1	Djimoron	NSFTV252	indica	G	G	T	G	T	T	C	C	A	T	A	A	G	A	C	A	C	G	A	G	A	G	Wx.H1
RDP1	IR 36	NSFTV71	indica	G	G	T	G	T	T	C	C	A	T	A	A	G	A	C	A	C	G	A	G	A	G	Wx.H1
RDP2	SOM CAU 70 A::IRGC8227-1	IRGC121642	indica	G	G	T	G	T	T	C	C	A	T	A	A	G	A	C	A	C	G	A	G	A	G	Wx.H1
RDP2	TUNGHWANPEI::IRGC50195-1	IRGC121227	indica	G	G	T	G	T	T	C	C	A	T	A	A	G	A	C	A	C	G	A	G	A	G	Wx.H1
RDP2	XI GU ZAO::IRGC72360-1	IRGC121176	indica	G	G	T	G	T	T	C	C	A	T	A	A	G	A	C	A	C	G	A	G	A	G	Wx.H1
RDP2	MULRATU PODIWEE::IRGC31498-1	IRGC121438	indica	G	G	T	G	T	T	C	C	A	T	A	A	G	A	C	A	C	G	A	G	A	G	Wx.H1
RDP2	SAMBEGEURY::IRGC4935-1	IRGC121679	indica	G	G	T	G	T	T	C	C	A	T	A	A	G	A	C	A	C	G	A	G	A	G	Wx.H1
RDP2	VARIETY N::IRGC66329-1	IRGC121647	indica	G	G	T	G	T	T	C	C	A	T	A	A	G	A	C	A	C	G	A	G	A	G	Wx.H1
RDP2	CABOYO::IRGC5177-1	IRGC121660	indica	G	G	T	G	T	T	C	C	A	T	A	A	G	A	C	A	C	G	A	G	A	G	Wx.H1
RDP2	INIAP 415::IRGC117001-1	IRGC120979	indica	G	G	T	G	T	T	C	C	A	T	A	A	G	A	C	A	C	G	A	G	A	G	Wx.H1
RDP2	ANAYANSI::IRGC77474-1	IRGC120863	indica	G	G	T	G	T	T	C	C	A	T	A	A	G	A	C	A	C	G	A	G	A	G	Wx.H1
RDP1	Criollo La Fria	NSFTV189	indica	G	G	T	G	T	T	C	C	A	T	A	A	G	A	C	A	C	G	A	G	A	G	Wx.H1
RDP2	BG 301::IRGC117315-1	IRGC120892	indica	G	G	T	G	T	T	C	C	A	T	A	A	G	A	C	A	C	G	A	G	A	G	Wx.H1
RDP2	LUA NHE DEN::IRGC16724-1	IRGC121884	indica	G	G	T	G	T	T	C	C	A	T	A	A	G	A	C	A	C	G	A	G	A	G	Wx.H1
RDP2	CHI TOU HUANG 1::IRGC51280-1	IRGC120909	indica	G	G	T	G	T	T	C	C	A	T	A	A	G	0	C	A	C	G	A	G	A	G	Wx.H1
RDP1	BR24	NSFTV313	indica	G	G	T	G	T	T	C	C	A	T	A	A	G	A	C	A	C	G	A	G	A	G	Wx.H1
RDP2	MEKEO WHITE::IRGC11146-1	IRGC121430	indica	G	G	T	G	T	T	C	C	A	T	A	A	G	A	C	A	C	G	A	G	A	G	Wx.H1
RDP2	MAKALIOKA::IRGC77864-1	IRGC121049	indica	G	G	T	G	T	T	C	C	A	T	A	A	G	A	C	A	C	G	A	G	A	G	Wx.H1
RDP2	JOALBHANGA 499::IRGC6560-1	IRGC121621	indica	G	G	T	G	T	T	C	C	0	T	A	A	G	A	C	A	C	G	A	G	A	G	Wx.H1
RDP2	ARC 12186::IRGC41019-1	IRGC120871	indica	G	G	T	G	T	T	C	C	A	T	A	A	G	A	C	A	C	G	A	G	A	G	Wx.H1
RDP1	Tchibanga	NSFTV209	indica	G	G	T	G	T	T	C	C	A	T	A	A	G	A	C	A	C	G	A	G	A	G	Wx.H1
RDP2	NORUNKAN::IRGC8934-1	IRGC121070	indica	G	G	T	G	T	T	C	C	A	T	A	A	G	A	C	A	C	G	A	0	A	G	Wx.H1
RDP2	MAHSURI::IRGC10929-1	IRGC121420	indica	G	G	T	G	T	T	C	C	A	T	A	A	G	A	C	A	C	G	A	G	A	G	Wx.H1
RDP1	Hunan Early Dwarf No. 3	NSFTV231	indica	G	G	T	G	T	T	C	C	A	T	A	A	G	A	C	A	C	G	A	G	A	G	Wx.H1
RDP2	JUMA 51::IRGC117009-1	IRGC121002	indica	G	G	T	G	T	T	C	C	A	T	A	A	G	A	C	A	C	G	A	G	A	G	Wx.H1
RDP1	Taichung Native 1	NSFTV156	indica	G	G	T	G	T	T	C	C	A	T	A	A	G	A	C	A	C	G	A	G	A	G	Wx.H1
RDP2	XI YOU ZHAN::IRGC78574-1	IRGC121651	indica	G	G	T	G	T	T	C	C	A	T	A	A	G	A	C	A	C	G	A	G	A	G	Wx.H1
RDP2	SAN DU BAI MI HONG GU::IRGC59849-1	IRGC121110	indica	G	G	T	G	T	T	C	C	A	T	A	A	G	A	C	0	C	G	A	G	A	G	Wx.H1
RDP2	CHITRAJ (DA 23)	IRGC117447	indica	G	G	T	G	T	T	C	C	A	T	A	A	G	A	C	A	C	G	A	G	A	G	Wx.H1
RDP2	NAVOLATO A 71::IRGC51110-1	IRGC121446	indica	G	G	T	G	T	T	C	C	A	T	A	A	G	A	C	A	C	G	A	G	A	G	Wx.H1
RDP2	MOTTA SAMBA::IRGC36489-1	IRGC121059	indica	G	G	T	G	T	T	C	C	A	T	A	A	G	A	C	A	C	G	A	G	A	G	Wx.H1
RDP2	NS 1611::IRGC68963-1	IRGC121074	indica	G	G	T	G	T	T	C	C	A	T	A	A	G	A	C	A	C	G	A	G	A	G	Wx.H1
RDP2	BAI HE::IRGC76437-1	IRGC120880	indica	G	G	T	G	T	T	C	C	A	T	A	A	G	A	C	A	C	G	A	G	A	G	Wx.H1
RDP1	Chau	NSFTV29	indica	G	G	T	G	T	T	C	C	A	T	A	A	G	A	C	A	C	G	A	G	A	G	Wx.H1
RDP2	ZI GAN NAN GU::IRGC70468-1	IRGC121164	indica	G	G	T	G	T	T	C	C	A	T	A	A	G	0	C	A	C	G	A	G	A	G	Wx.H1
RDP2	SOMIMADAMO::IRGC69044-1	IRGC121124	indica	G	G	T	G	T	T	C	C	A	T	A	A	G	A	C	A	C	G	A	G	A	G	Wx.H1
RDP1	IR-44595	NSFTV284	indica	G	G	T	G	T	T	C	C	A	T	A	A	G	A	C	A	C	G	A	G	A	G	Wx.H1
RDP1	China 1039	NSFTV348	indica	G	G	T	G	T	T	C	C	A	T	A	A	G	A	C	A	C	G	A	G	A	G	Wx.H1
RDP2	GIE 57	IRGC117478	indica	G	G	T	G	T	T	C	C	A	T	A	A	G	A	C	A	C	G	A	G	A	G	Wx.H1
RDP2	BANG PRA::IRGC22734-1	IRGC121863	indica	G	G	T	G	T	T	C	C	A	T	A	A	G	A	C	A	C	G	A	G	A	G	Wx.H1
RDP2	ZHEN JIANG 2::IRGC53439-1	IRGC121555	indica	G	G	T	G	T	T	C	C	A	T	A	A	G	A	C	A	C	G	A	G	A	G	Wx.H1
RDP1	Yodanya	NSFTV339	indica	G	G	T	G	T	T	C	C	A	T	A	A	G	A	C	A	C	G	A	G	A	G	Wx.H1
RDP1	ZHE 733	NSFTV171	indica	G	G	T	G	T	T	C	C	A	T	A	A	G	A	C	A	C	G	A	G	A	G	Wx.H1
RDP2	MADHURI::IRGC67730-1	IRGC121418	indica	G	G	T	G	T	T	C	C	A	T	A	A	G	A	C	A	C	G	A	G	A	G	Wx.H1
RDP2	H 4::IRGC8961-1	IRGC121878	indica	G	G	T	G	T	T	C	C	A	T	A	A	G	A	C	A	C	G	A	G	A	G	Wx.H1
RDP2	HUA KE ZAO::IRGC76598-1	IRGC120973	indica	G	G	T	G	T	T	C	C	A	T	A	A	G	A	C	A	C	G	A	G	A	G	Wx.H1
RDP2	11-049::IRGC36400-1	IRGC121894	indica	G	G	T	G	T	T	C	C	A	T	A	A	G	A	C	A	C	G	A	G	A	G	Wx.H1
RDP2	E ZI 124::IRGC70215-1	IRGC120947	indica	G	G	T	G	T	T	C	C	A	T	A	A	G	A	C	A	C	G	A	G	A	G	Wx.H1
RDP2	TA SHUA::IRGC4266-1	IRGC121521	indica	G	G	T	G	T	T	C	C	A	T	A	A	G	A	C	A	C	G	A	G	A	G	Wx.H1
RDP2	SUNTING BEUREUNYEN::IRGC66676-1	IRGC121936	indica	G	G	T	G	T	T	C	C	A	T	A	A	G	A	C	A	C	G	A	G	A	G	Wx.H1
RDP2	YN 2484-507-21::IRGC117364-1	IRGC121941	indica	G	G	T	G	T	T	C	C	A	T	A	A	G	A	C	A	C	G	A	G	A	G	Wx.H1
RDP2	ZAO SHOU 691-11::IRGC70447-1	IRGC121163	indica	G	G	T	G	T	T	C	C	A	T	A	A	G	A	C	A	C	G	A	G	A	G	Wx.H1
RDP1	Jaya	NSFTV76	indica	G	G	T	G	T	T	C	C	A	T	A	A	G	A	C	A	C	G	A	G	A	G	Wx.H1
RDP2	ARC 15027::IRGC43043-1	IRGC121263	indica	G	G	T	G	T	T	C	C	A	T	A	A	G	A	C	A	C	G	A	G	A	G	Wx.H1
RDP2	HONG ZUI ZAO::IRGC68090-1	IRGC120972	indica	G	G	T	G	T	T	C	C	A	T	A	A	G	A	C	A	C	G	A	G	A	G	Wx.H1
RDP2	QING KE ZAO 1::IRGC67261-1	IRGC121217	indica	G	G	T	G	T	0	0	C	A	T	A	A	G	A	C	A	C	G	A	G	A	G	Wx.H1
RDP1	EMATA A 16-34	NSFTV325	indica	G	G	T	G	T	T	C	C	A	T	A	A	G	A	C	A	C	G	A	G	A	G	Wx.H1
RDP2	JUMA 58::IRGC117010-1	IRGC121916	indica	G	G	T	G	T	T	C	C	A	T	A	A	G	A	C	A	C	G	A	G	A	G	Wx.H1
RDP2	MA GU ZI HE::IRGC68212-1	IRGC121044	indica	G	G	T	G	T	T	C	C	A	T	A	A	G	A	C	A	C	G	A	G	A	G	Wx.H1
RDP2	HUO SHAO TZU WU CHAN::IRGC65097-1	IRGC120974	indica	G	G	T	G	T	T	C	C	A	T	A	A	G	A	C	A	C	G	A	G	A	G	Wx.H1
RDP2	HONG ZUI ER::IRGC72706-1	IRGC120971	indica	G	G	T	G	T	T	C	C	A	T	A	A	G	A	C	A	C	G	A	G	A	G	Wx.H1
RDP1	Sigadis	NSFTV207	indica	G	G	T	G	T	T	C	C	A	T	A	A	G	A	C	A	C	G	A	G	A	G	Wx.H1
RDP2	TANGKAI ROTAN::IRGC31-1	IRGC121870	indica	G	G	T	G	T	T	C	C	A	T	A	A	G	A	C	0	C	G	A	G	A	G	Wx.H1
RDP2	KUAN CHIN::IRGC5589-1	IRGC121027	indica	G	G	T	G	T	T	C	C	A	T	A	A	G	A	C	A	C	G	A	G	A	G	Wx.H1
RDP2	IR 52::IRGC53434-C1	IRGC121751	indica	G	G	T	G	T	T	C	C	A	T	A	A	G	A	C	A	C	G	A	G	A	G	Wx.H1
RDP2	IR 59469-2B-3-2::IRGC99703-1	IRGC120984	indica	G	G	T	G	T	T	C	C	A	T	A	A	G	A	C	A	C	G	A	G	A	G	Wx.H1
RDP2	CR 5272::IRGC116971-1	IRGC120918	indica	G	G	T	G	T	T	C	C	A	T	A	A	G	A	C	A	C	G	A	G	A	G	Wx.H1
RDP2	TSIAMPOETRY::IRGC77902-1	IRGC121140	indica	G	G	T	G	T	T	C	C	A	T	A	A	G	A	C	A	C	G	A	G	A	G	Wx.H1
RDP2	BR IRGA 409::IRGC116960-1	IRGC120903	indica	G	G	T	G	T	T	0	C	A	T	A	A	G	A	C	A	C	G	A	G	A	G	Wx.H1
RDP2	CR 762022::IRGC53378-1	IRGC121608	indica	G	G	T	G	T	T	C	C	A	T	A	A	G	A	C	A	C	G	A	G	A	G	Wx.H1
RDP2	PELITA JANGGUT::IRGC43540-1	IRGC121889	indica	G	G	T	G	T	T	C	C	A	T	A	A	G	A	C	A	C	G	A	G	A	G	Wx.H1
RDP1	Dee Geo Woo Gen	NSFTV43	indica	G	G	T	G	T	T	C	C	A	T	A	A	G	A	C	A	C	G	A	G	A	G	Wx.H1
RDP2	GAMBIAKA KOKOUM::C1	IRGC121738	indica	G	G	T	G	T	T	C	C	A	T	A	A	G	A	C	A	C	G	A	G	A	G	Wx.H1
RDP2	IR 32453-20-3-2-2::IRGC76331-1	IRGC120982	indica	G	G	T	G	T	T	C	C	A	T	A	A	G	A	C	A	C	G	A	G	A	G	Wx.H1
RDP1	JC 117	NSFTV356	indica	G	G	T	G	T	T	C	C	A	T	A	A	G	A	C	0	C	G	A	G	A	G	Wx.H1
RDP1	Radin Ebos 33	NSFTV203	indica	G	G	T	G	T	T	C	C	A	T	A	A	G	A	C	A	C	G	A	G	A	G	Wx.H1
RDP2	XI NUO ZAO::IRGC68279-1	IRGC121157	indica	G	G	T	G	T	T	C	C	A	T	A	A	G	0	C	A	C	G	A	G	A	G	Wx.H1
RDP2	DJOGOLON DJOGOLON::IRGC75577-1	IRGC120939	indica	G	G	T	G	T	T	C	C	A	T	A	A	G	A	C	A	C	G	A	G	A	G	Wx.H1
RDP2	ZAO SHAO ZHAN::IRGC68318-1	IRGC121162	indica	G	G	T	G	T	T	C	C	A	T	A	A	G	0	C	A	C	G	A	G	A	G	Wx.H1
RDP2	DIXIEBELLE::GERVEX 1649-C1	IRGC121734	tropical-japonica	G	G	T	G	T	T	C	C	A	T	A	A	G	A	C	A	C	G	A	G	A	G	Wx.H1
RDP2	Khie tom::IRGC11887-1	IRGC121388	indica	T	A	C	A	C	C	T	T	G	C	G	G	A	G	T	G	T	C	T	A	C	T	Wx.H5
RDP2	SPTLR 7201-PRE 26-2-GM-4::IRGC117356-1	IRGC121934	indica	T	A	C	A	C	C	T	T	G	C	G	G	A	G	T	G	T	C	T	A	C	T	Wx.H5
RDP1	O-Luen-Cheung	NSFTV117	indica	T	A	C	A	C	C	T	T	G	C	G	G	A	G	T	G	T	C	T	A	C	T	Wx.H5
RDP2	BIRAIN 360::IRGC6550-1	IRGC120895	indica	T	A	C	A	C	C	T	T	G	C	G	G	A	G	T	G	T	C	T	A	C	T	Wx.H5
RDP2	KHAO NOI::IRGC12945-1	IRGC121171	indica	T	A	C	A	C	C	T	T	G	C	G	G	A	G	T	G	T	C	T	A	C	T	Wx.H5
RDP2	PULUT KELASA::IRGC25599-1	IRGC121868	indica	T	A	C	A	C	C	T	T	G	C	G	G	A	G	T	G	T	C	T	A	C	T	Wx.H5
RDP2	NAKABAWA::IRGC70676-1	IRGC121062	indica	T	A	C	A	C	C	T	T	G	C	G	G	A	G	T	G	T	C	T	A	C	T	Wx.H5
RDP2	Ea houm::IRGC12925-1	IRGC120952	indica	T	A	C	A	C	C	T	T	G	C	G	G	A	G	T	G	T	C	T	A	C	T	Wx.H5
RDP2	NEANG VENG 339 E 23::IRGC5951-1	IRGC121674	indica	T	A	C	A	C	C	T	T	G	C	G	G	A	G	T	G	T	C	T	A	C	T	Wx.H5
RDP2	KHAU MUONG PIENG::IRGC78333-1	IRGC121919	indica	T	A	C	A	C	C	T	T	G	C	G	G	A	G	T	G	T	C	T	A	C	T	Wx.H5
RDP1	Kiang-Chou-Chiu	NSFTV90	indica	T	A	C	A	C	C	T	T	G	C	G	G	A	G	T	G	T	C	T	A	C	T	Wx.H5
RDP2	HAO HOM::IRGC12931-1	IRGC120964	indica	T	A	C	A	C	C	T	T	G	C	G	G	A	G	T	G	T	C	T	A	C	T	Wx.H5
RDP2	HNANWA PHINGAUK A 26-2::IRGC5859-1	IRGC121353	indica	T	A	C	A	C	C	T	T	G	C	G	G	A	G	T	G	T	C	T	A	C	T	Wx.H5
RDP2	NS 1288::IRGC68930-1	IRGC121456	indica	T	A	C	A	C	C	T	T	G	C	G	G	A	G	T	G	T	C	T	A	C	T	Wx.H5
RDP2	KHAO DAW TAI::IRGC24108-1	IRGC121019	indica	T	A	C	A	C	C	T	T	G	C	G	G	A	G	T	G	T	C	T	A	C	T	Wx.H5
RDP2	AI KHAO PLE::IRGC71012-1	IRGC121247	indica	T	A	C	A	C	C	T	T	G	C	G	G	A	G	T	G	T	C	T	A	C	T	Wx.H5
RDP2	HD 20::IRGC6643-1	IRGC121349	indica	T	A	C	A	C	C	T	T	G	C	G	G	A	G	T	G	T	C	T	A	C	T	Wx.H5
RDP2	AGIR JAIL BIROI::IRGC66763-1	IRGC121895	indica	T	A	C	A	C	C	T	T	G	C	G	G	A	G	T	G	T	C	T	A	C	T	Wx.H5
RDP2	NAN TE 113::IRGC70345-1	IRGC121063	indica	T	A	C	A	C	C	T	T	G	C	G	G	A	G	T	G	T	C	T	A	C	T	Wx.H5
RDP2	PULUT SAMPAKA::IRGC27428-1	IRGC121477	indica	T	A	C	A	C	C	T	T	G	C	G	G	A	G	T	G	T	C	T	A	C	T	Wx.H5
RDP2	KHAO PON::IRGC48114-1	IRGC121020	indica	T	A	C	A	C	C	T	T	G	C	G	G	A	G	T	G	T	C	T	A	C	T	Wx.H5
RDP2	MA WAINE OHN::IRGC33357-1	IRGC121045	indica	T	A	C	A	C	C	T	T	G	C	G	G	A	G	T	G	T	C	T	A	C	T	Wx.H5
RDP2	Khao ea long::IRGC29781-1	IRGC121030	indica	T	A	C	A	C	C	T	T	G	C	G	G	A	G	T	G	T	C	T	A	C	T	Wx.H5
RDP2	PITIPO::IRGC117023-1	IRGC121088	indica	T	A	C	A	C	C	T	T	G	C	G	G	A	G	T	G	T	C	T	A	C	T	Wx.H5
RDP1	Sundensis	NSFTV269	indica	T	A	C	A	C	C	T	T	A	C	G	G	A	G	T	G	T	C	T	A	C	T	Wx.H6
RDP2	SUWEON 280::GERVEX 1306-C1	IRGC121826	indica	T	A	C	A	C	C	T	T	A	C	G	G	A	G	T	G	T	C	T	A	C	T	Wx.H6
RDP1	Ming Hui	NSFTV106	indica	T	A	C	A	C	C	T	T	A	C	G	G	A	G	T	G	T	C	T	A	C	T	Wx.H6
RDP1	Binulawan	NSFTV17	indica	T	A	C	A	C	C	T	T	A	C	G	G	A	G	T	G	T	C	T	A	C	T	Wx.H6
RDP2	PERLA::IRGC117021-1	IRGC121081	indica	T	A	C	A	C	C	T	T	A	C	G	G	A	G	T	G	T	C	T	A	C	T	Wx.H6
RDP2	IR 43::IRGC117005-1	IRGC120983	indica	T	A	C	A	C	C	T	T	A	C	G	G	A	G	T	G	T	C	T	A	C	T	Wx.H6
RDP2	VARY LAVA::IRGC11033-1	IRGC121532	indica	T	A	C	A	C	C	T	T	A	C	G	G	A	G	T	G	T	C	T	A	C	T	Wx.H6
RDP2	FANNY::IRGC399-1	IRGC121338	temperate-japonica	T	A	C	A	C	C	T	T	A	C	G	G	A	G	T	G	T	C	T	A	C	T	Wx.H6
RDP1	Sri Malaysia Dua	NSFTV275	temperate-japonica	T	A	C	A	C	C	T	T	A	C	G	G	A	G	T	G	T	C	T	A	C	T	Wx.H6
RDP2	SOURE::GERVEX 1294-C1	IRGC121824	temperate-japonica	T	A	C	A	C	C	T	T	A	C	G	G	A	G	T	G	T	C	T	A	C	T	Wx.H6
RDP1	Chodongji	NSFTV32	temperate-japonica	T	A	C	A	C	C	T	T	A	C	G	G	A	G	T	G	T	C	T	A	C	T	Wx.H6
RDP1	Lomello	NSFTV334	temperate-japonica	T	A	C	A	C	C	T	T	A	C	0	G	A	G	T	G	T	C	T	A	C	T	Wx.H6
RDP1	Romanica	NSFTV256	temperate-japonica	T	A	C	A	C	C	T	T	A	C	G	G	A	G	T	G	T	C	T	A	C	T	Wx.H6
RDP1	Zerawchanica Karatalski	NSFTV287	temperate-japonica	T	A	C	A	C	C	T	T	A	C	G	G	A	G	T	G	T	C	T	A	C	T	Wx.H6
RDP1	Nipponbare	NSFTV173	temperate-japonica	T	A	C	A	C	C	T	T	A	C	G	G	A	G	T	G	T	C	T	A	C	T	Wx.H6
RDP1	Rikuto Kemochi	NSFTV133	temperate-japonica	T	A	C	A	C	C	T	T	A	C	G	G	A	G	T	G	T	C	T	A	C	T	Wx.H6
RDP2	BANAT 2270::IRGC65648-1	IRGC121281	temperate-japonica	T	A	C	A	C	C	T	T	A	C	G	G	A	G	T	G	T	C	T	A	C	T	Wx.H6
RDP2	SOUN BONG 9::IRGC72554-1	IRGC121504	temperate-japonica	T	A	C	A	C	C	T	T	A	C	G	G	A	G	T	G	T	C	T	A	C	T	Wx.H6
RDP1	Dosel	NSFTV296	temperate-japonica	T	A	C	A	C	C	T	T	A	C	G	G	A	G	T	G	T	C	T	A	C	T	Wx.H6
RDP2	FEI SHE 9::IRGC62658-1	IRGC121565	temperate-japonica	T	A	C	A	C	C	T	T	A	C	G	G	A	G	T	G	T	C	T	A	C	T	Wx.H6
RDP2	PEGONIL::GERVEX 539-C1	IRGC121806	temperate-japonica	T	A	C	A	C	C	T	T	A	C	G	G	A	G	T	G	T	C	T	A	C	T	Wx.H6
RDP1	Tainan Iku 487	NSFTV157	temperate-japonica	T	A	C	A	C	C	T	T	A	C	G	G	A	G	T	G	T	C	T	A	C	T	Wx.H6
RDP2	KEN CHIAO JU HSIAO LI	IRGC117512	temperate-japonica	T	A	C	A	C	C	T	T	A	C	G	G	A	G	T	G	T	C	T	A	C	T	Wx.H6
RDP1	Baghlani Nangarhar	NSFTV10	temperate-japonica	T	A	C	A	C	C	T	T	A	C	G	G	A	G	T	G	T	C	T	A	C	T	Wx.H6
RDP2	YAN ZHAO 9::IRGC63062-1	IRGC121551	temperate-japonica	T	A	C	A	C	C	T	T	A	C	G	G	A	G	T	G	T	C	T	A	C	T	Wx.H6
RDP1	Shinriki	NSFTV143	temperate-japonica	T	A	C	A	C	C	T	T	A	C	G	G	A	G	T	G	T	C	T	A	C	T	Wx.H6
RDP2	TIE WANG DA DAO::IRGC59932-1	IRGC121522	temperate-japonica	T	A	C	A	C	C	T	T	A	C	G	G	A	G	T	G	T	C	T	A	C	T	Wx.H6
RDP2	CU GAN HUANG DAO::IRGC59490-1	IRGC121562	temperate-japonica	T	A	C	A	C	C	T	T	A	C	G	G	A	G	T	G	T	C	T	A	C	T	Wx.H6
RDP1	Triomphe Du Maroc	NSFTV282	temperate-japonica	T	A	C	A	C	C	T	T	A	C	G	G	A	G	T	G	T	C	T	A	C	T	Wx.H6
RDP1	Bahia	NSFTV297	temperate-japonica	T	A	C	A	C	C	T	T	A	C	G	G	A	G	T	G	T	C	T	A	C	T	Wx.H6
RDP2	SHINCHIKU IKU 150::IRGC10433-1	IRGC121502	temperate-japonica	T	A	C	A	C	C	T	T	A	C	G	G	A	G	T	G	T	C	T	A	C	T	Wx.H6
RDP2	JEOKMOSAEK::IRGC55562-1	IRGC121667	temperate-japonica	T	A	C	A	C	C	T	T	A	C	G	G	A	G	T	G	T	C	T	A	C	T	Wx.H6
RDP2	S 101::IRGC76310-1	IRGC121218	temperate-japonica	T	A	C	A	C	C	T	T	A	C	G	G	A	G	T	G	T	C	T	A	C	T	Wx.H6
RDP2	WU ZHOU NUO::IRGC60001-1	IRGC121688	temperate-japonica	T	A	C	A	C	C	T	T	A	C	G	G	A	G	T	G	T	C	T	A	C	T	Wx.H6
RDP2	NEP ME HOA BINH::IRGC78366-1	IRGC121923	temperate-japonica	T	A	C	A	C	C	T	T	A	C	G	G	A	G	T	G	T	C	T	A	C	T	Wx.H6
RDP1	Chibica	NSFTV283	temperate-japonica	T	A	C	A	C	C	T	T	A	C	G	G	A	G	T	G	T	C	T	A	C	T	Wx.H6
RDP2	NUNGYU 1511::IRGC65181-1	IRGC121457	temperate-japonica	T	A	C	A	C	C	T	T	A	C	G	G	A	G	T	G	T	C	T	A	C	T	Wx.H6
RDP2	NUNGYU 1803::IRGC65201-1	IRGC121458	temperate-japonica	T	A	C	A	C	C	T	T	A	C	G	G	A	G	T	G	T	C	T	A	C	T	Wx.H6
RDP2	TAICHUNG 163::IRGC65293-1	IRGC121516	temperate-japonica	T	A	C	A	C	C	T	T	A	C	G	G	A	G	T	G	T	C	T	A	C	T	Wx.H6
RDP2	KORAL::GERVEX 85-C1	IRGC121780	temperate-japonica	T	A	C	A	C	C	T	T	A	C	G	G	A	G	T	G	T	C	T	A	C	T	Wx.H6
RDP1	Norin 20	NSFTV113	temperate-japonica	T	A	C	A	C	C	T	T	A	C	G	G	A	G	T	G	T	C	T	A	C	T	Wx.H6
RDP2	YEOL SULL BYEO::IRGC19884-1	IRGC121587	temperate-japonica	T	A	C	A	C	C	T	T	A	C	G	G	A	G	T	G	T	C	T	A	C	T	Wx.H6
RDP2	36005-1::IRGC60171-1	IRGC121183	temperate-japonica	T	A	C	A	C	C	T	T	A	C	G	G	A	G	T	G	T	C	T	A	C	T	Wx.H6
RDP2	BORIBYEO::IRGC55458-1	IRGC121289	temperate-japonica	T	A	C	A	C	C	T	T	A	C	G	G	A	G	T	G	T	C	T	A	C	T	Wx.H6
RDP1	Lusitano	NSFTV289	temperate-japonica	T	A	C	A	C	C	T	T	A	C	G	G	A	G	T	G	T	C	T	A	C	T	Wx.H6
RDP1	Luk Takhar	NSFTV103	temperate-japonica	T	A	C	A	C	C	T	T	A	C	G	G	A	G	T	G	T	C	T	A	C	T	Wx.H6
RDP1	Bergreis	NSFTV181	temperate-japonica	T	A	C	A	C	C	T	T	A	C	G	G	A	G	T	G	T	C	T	A	C	T	Wx.H6
RDP1	Caucasica	NSFTV248	temperate-japonica	T	A	C	A	C	C	T	T	A	C	G	G	A	G	T	G	T	C	T	A	C	T	Wx.H6
RDP2	CALADY 40::IRGC1934-1	IRGC121561	temperate-japonica	T	A	C	A	C	C	T	T	A	C	G	G	A	G	T	G	T	C	T	A	C	T	Wx.H6
RDP2	YAKUMO::IRGC5320-1	IRGC121549	temperate-japonica	T	A	C	A	C	C	T	T	A	C	G	G	A	G	T	G	T	C	T	A	C	T	Wx.H6
RDP2	MUSAIK ZO ZIOK ZO::IRGC2357-1	IRGC121439	temperate-japonica	T	A	C	A	C	C	T	T	A	C	G	G	A	G	T	G	T	C	T	A	C	T	Wx.H6
RDP1	68-2	NSFTV177	temperate-japonica	T	A	C	A	C	C	T	T	A	C	G	G	A	G	T	G	T	C	T	A	C	T	Wx.H6
RDP1	Leuang Hawn	NSFTV333	temperate-japonica	T	A	C	A	C	C	T	T	A	C	G	G	A	G	T	G	T	C	T	A	C	T	Wx.H6
RDP2	SAFRI 17::IRGC117376-1	IRGC121678	temperate-japonica	T	A	C	A	C	C	T	T	A	C	G	G	A	G	T	G	T	C	T	A	C	T	Wx.H6
RDP2	LIDO::GERVEX 78-C1	IRGC121784	temperate-japonica	T	A	C	A	C	C	T	T	A	C	G	G	A	G	T	G	T	C	T	A	C	T	Wx.H6
RDP1	Early Wataribune	NSFTV51	temperate-japonica	T	A	C	A	C	C	T	T	A	C	G	G	A	G	T	G	T	C	T	A	C	T	Wx.H6
RDP2	JISAN 1::IRGC79428-1	IRGC121374	temperate-japonica	T	A	C	A	C	C	T	T	A	C	G	G	A	G	T	G	T	C	T	A	C	T	Wx.H6
RDP2	RUSSO 1::GERVEX 1248-C1	IRGC121815	temperate-japonica	T	A	C	A	C	C	T	T	A	C	G	G	A	G	T	G	T	C	T	A	C	T	Wx.H6
RDP1	Oro	NSFTV118	temperate-japonica	T	A	C	A	C	C	T	T	A	C	G	G	A	G	T	G	T	C	T	A	C	T	Wx.H6
RDP1	Kiuki No. 46	NSFTV366	temperate-japonica	T	A	C	A	C	C	T	T	A	C	G	G	A	G	T	G	T	C	T	A	C	T	Wx.H6
RDP1	Kihogo	NSFTV303	temperate-japonica	T	A	C	A	C	C	T	T	A	C	G	G	A	G	T	G	T	C	T	A	C	T	Wx.H6
RDP2	BONNI::GERVEX 70-C1	IRGC121719	temperate-japonica	T	A	C	A	C	C	T	T	A	C	G	G	A	G	T	G	T	C	T	A	C	T	Wx.H6
RDP2	YAMATO CHIKARA::IRGC5294-1	IRGC121550	temperate-japonica	T	A	C	A	C	C	T	T	A	C	G	G	A	G	T	G	T	C	T	A	C	T	Wx.H6
RDP2	HE JIANG 15::IRGC61801-1	IRGC121351	temperate-japonica	T	A	C	A	C	C	T	T	A	C	G	G	A	G	T	G	T	C	T	A	C	T	Wx.H6
RDP2	TAINAN IKU 512::IRGC2993-1	IRGC121517	temperate-japonica	T	A	C	A	C	C	T	T	A	C	G	G	A	G	T	G	T	C	T	A	C	T	Wx.H6
RDP2	SCENTED RICE EDOMEN::IRGC11342-1	IRGC121219	temperate-japonica	T	A	C	A	C	C	T	T	A	C	G	G	A	G	T	G	T	C	T	A	C	T	Wx.H6
RDP2	N 56::IRGC36174-1	IRGC121575	temperate-japonica	T	A	C	A	C	C	T	T	A	C	G	G	A	G	T	G	T	C	T	A	C	T	Wx.H6
RDP1	ASD 1	NSFTV355	temperate-japonica	T	A	C	A	C	C	T	T	A	C	G	G	A	G	T	G	T	C	T	A	C	T	Wx.H6
RDP1	Yabani Montakhab 7	NSFTV216	temperate-japonica	T	A	C	A	C	C	T	T	A	C	G	G	A	G	T	G	T	C	T	A	C	T	Wx.H6
RDP2	NORIN 23::IRGC425-1	IRGC121451	temperate-japonica	T	A	C	A	C	C	T	T	A	C	G	G	A	G	T	G	T	C	T	A	C	T	Wx.H6
RDP2	PATBYEO	IRGC117553	temperate-japonica	T	A	C	A	C	C	T	T	A	C	G	G	A	G	T	G	T	C	T	A	C	T	Wx.H6
RDP1	Tainan-Iku No. 512	NSFTV380	temperate-japonica	T	A	C	A	C	C	T	T	A	C	G	G	A	G	T	G	T	C	T	A	C	T	Wx.H6
RDP2	SHIRATAMA::IRGC5394-1	IRGC121640	temperate-japonica	T	A	C	A	C	C	T	T	A	C	G	G	A	G	T	G	T	C	T	A	C	T	Wx.H6
RDP2	M 204::GERVEX 1665-C1	IRGC121790	temperate-japonica	T	A	C	A	C	C	T	T	A	C	G	G	A	G	T	G	T	C	T	A	C	T	Wx.H6
RDP2	SU JUNG ZO::IRGC19861-1	IRGC121508	temperate-japonica	T	A	C	A	C	C	T	T	A	C	G	G	A	G	T	G	T	C	T	A	C	T	Wx.H6
RDP1	Razza 77	NSFTV204	temperate-japonica	T	A	C	A	C	C	T	T	A	C	G	G	A	G	T	G	T	C	T	A	C	T	Wx.H6
RDP2	SHINCHIKU IKU 103::IRGC10430-1	IRGC121501	temperate-japonica	T	A	C	A	C	C	T	T	A	C	G	G	A	G	T	G	T	C	T	A	C	T	Wx.H6
RDP2	MI ZO::IRGC19812-1	IRGC121436	temperate-japonica	T	A	C	A	C	C	T	T	A	C	G	G	A	G	T	G	T	C	T	A	C	T	Wx.H6
RDP2	BALILLA GRANA GROSSA::IRGC823-1	IRGC121279	temperate-japonica	T	A	C	A	C	C	T	T	A	C	G	G	A	G	T	G	T	C	T	A	C	T	Wx.H6
RDP2	DOBONGBYEO (SUWEON 223)::IRGC58315-1	IRGC121326	temperate-japonica	T	A	C	A	C	C	T	T	A	C	G	G	A	G	T	G	T	C	T	A	C	T	Wx.H6
RDP2	NORIN 25::IRGC449-1	IRGC121452	temperate-japonica	T	A	C	A	C	C	T	T	A	C	G	G	A	G	T	G	T	C	T	A	C	T	Wx.H6
RDP2	MALAGKIT::IRGC44583-1	IRGC121866	temperate-japonica	T	A	C	A	C	C	T	T	A	C	G	G	A	G	T	G	T	C	T	A	C	T	Wx.H6
RDP2	MATUYAMA OMACHI::IRGC2547-1	IRGC121574	temperate-japonica	T	A	C	A	C	C	T	T	A	C	G	G	A	G	T	G	T	C	T	A	C	T	Wx.H6
RDP1	Bul Zo	NSFTV186	temperate-japonica	T	A	C	A	C	C	T	T	A	C	G	G	A	G	T	G	T	C	T	A	C	T	Wx.H6
RDP2	GAO GAN DA NUO::IRGC73974-1	IRGC121340	temperate-japonica	T	A	C	A	C	C	T	T	A	C	G	G	A	G	T	G	T	C	T	A	C	T	Wx.H6
RDP2	YUNLEN 7::IRGC81089-1	IRGC121552	temperate-japonica	T	A	C	A	C	C	T	T	A	C	G	G	A	G	T	G	T	C	T	A	C	T	Wx.H6
RDP1	Taipei 309	NSFTV158	temperate-japonica	T	A	C	A	C	C	T	T	A	C	G	G	A	G	T	G	T	C	T	A	C	T	Wx.H6
RDP1	Osogovka	NSFTV270	temperate-japonica	T	A	C	A	C	C	T	T	A	C	G	G	A	G	T	G	T	C	T	A	C	T	Wx.H6
RDP2	KRASNODAR 424::IRGC13394-1	IRGC121397	temperate-japonica	T	A	C	A	C	C	T	T	A	C	G	G	A	G	T	G	T	C	T	A	C	T	Wx.H6
RDP2	KHUDWANI ACC 409::IRGC34216-1	IRGC121389	temperate-japonica	T	A	C	A	C	C	T	T	A	C	G	G	A	G	T	G	T	C	T	A	C	T	Wx.H6
RDP1	56-122-23	NSFTV311	temperate-japonica	T	A	C	A	C	C	T	T	A	C	G	G	A	G	T	G	T	C	T	A	C	T	Wx.H6
RDP1	Rinaldo Bersani	NSFTV205	temperate-japonica	T	A	C	A	C	C	T	T	A	C	G	G	A	G	T	G	T	C	T	A	C	T	Wx.H6
RDP2	NEP VANG ONG::IRGC78374-1	IRGC121924	temperate-japonica	T	A	C	A	C	C	T	T	A	C	G	G	A	G	T	G	T	C	T	A	C	T	Wx.H6
RDP1	Geumobyeo	NSFTV56	temperate-japonica	T	A	C	A	C	C	T	T	A	C	G	G	A	G	T	G	T	C	T	A	C	T	Wx.H6
RDP1	Shoemed	NSFTV144	temperate-japonica	T	A	C	A	C	C	T	T	A	C	G	G	A	G	T	G	T	C	T	A	C	T	Wx.H6
RDP2	AEDAL	IRGC117420	temperate-japonica	T	A	C	A	C	C	T	T	A	C	G	G	A	G	T	G	T	C	T	A	C	T	Wx.H6
RDP2	HUANG JING NUO::IRGC80953-1	IRGC121356	temperate-japonica	T	A	C	A	C	C	T	T	A	C	G	G	A	G	T	G	T	C	T	A	C	T	Wx.H6
RDP2	CINIA 40::GERVEX 1486-C1	IRGC121726	temperate-japonica	T	A	C	A	C	C	T	T	A	C	G	G	A	G	T	G	T	C	T	A	C	T	Wx.H6
RDP2	AKAMAI::IRGC30318-1	IRGC121248	temperate-japonica	T	A	C	A	C	C	T	T	A	C	G	G	A	G	T	G	T	C	T	A	C	T	Wx.H6
RDP1	Hatsunishiki	NSFTV267	temperate-japonica	T	A	C	A	C	C	T	T	A	C	G	G	A	G	T	G	T	C	T	A	C	T	Wx.H6
RDP2	IRI 365::IRGC69339-1	IRGC121367	temperate-japonica	T	A	C	A	C	C	T	T	A	C	G	G	A	G	T	G	T	C	T	A	C	T	Wx.H6
RDP1	Toploea 70/76	NSFTV291	temperate-japonica	T	A	C	A	C	C	T	T	A	C	G	G	A	G	T	G	T	C	T	A	C	T	Wx.H6
RDP1	M. Blatec	NSFTV271	temperate-japonica	T	A	C	A	C	C	T	T	A	C	G	G	A	G	T	G	T	C	T	A	C	T	Wx.H6
RDP1	Victoria F.A.	NSFTV343	temperate-japonica	T	A	C	A	C	C	T	T	A	C	G	G	A	G	T	G	T	C	T	A	C	T	Wx.H6
RDP2	HOMURA 8::IRGC5388-1	IRGC121354	temperate-japonica	T	A	C	A	C	C	T	T	A	C	G	G	A	G	T	G	T	C	T	A	C	T	Wx.H6
RDP2	M 203::GERVEX 1664-C1	IRGC121789	temperate-japonica	T	A	C	A	C	C	T	T	A	C	G	G	A	G	T	G	T	C	T	A	C	T	Wx.H6
RDP1	WC 6	NSFTV169	temperate-japonica	T	A	C	A	C	C	T	T	A	C	G	G	A	G	T	G	T	C	T	A	C	T	Wx.H6
RDP2	BEN DI HONG KE NUO::IRGC70065-1	IRGC121286	temperate-japonica	T	A	C	A	C	C	T	T	A	C	G	G	A	G	T	G	T	C	T	A	C	T	Wx.H6
RDP1	Kamenoo	NSFTV83	temperate-japonica	T	A	C	A	C	C	T	T	A	C	G	G	A	G	T	G	T	C	T	A	C	T	Wx.H6
RDP2	KIUKI 46::IRGC2486-1	IRGC121568	temperate-japonica	T	A	C	A	C	C	T	T	A	C	G	G	A	G	T	G	T	C	T	A	C	T	Wx.H6
RDP1	Uzbekskij 2	NSFTV307	temperate-japonica	T	A	C	A	C	C	T	T	A	C	G	G	A	G	T	G	T	C	T	A	C	T	Wx.H6
RDP2	HU SHAN NUO::IRGC59673-1	IRGC121357	temperate-japonica	T	A	C	A	C	C	T	T	A	C	G	G	A	G	T	G	T	C	T	A	C	T	Wx.H6
RDP2	ARIETE::IRGC84103-1	IRGC121268	temperate-japonica	T	A	C	A	C	C	T	T	A	C	G	G	A	G	T	G	T	C	T	A	C	T	Wx.H6
RDP1	Maratelli	NSFTV263	temperate-japonica	T	A	C	A	C	C	T	T	A	C	G	G	A	G	T	G	T	C	T	A	C	T	Wx.H6
RDP2	BALILLA::IRGC6473-1	IRGC121280	temperate-japonica	T	A	C	A	C	C	T	T	A	C	G	G	A	G	T	G	T	C	T	A	C	T	Wx.H6
RDP2	BAHIA::GERVEX 512-C1	IRGC121710	temperate-japonica	T	A	C	A	C	C	T	T	A	C	G	G	A	G	T	G	T	C	T	A	C	T	Wx.H6
RDP1	Shangyu 394	NSFTV232	temperate-japonica	T	A	C	A	C	C	T	T	A	C	G	G	A	G	T	G	T	C	T	A	C	T	Wx.H6
RDP2	AMARELO::IRGC9389-1	IRGC121249	temperate-japonica	T	A	C	A	C	C	T	T	A	C	G	G	A	G	T	G	T	C	T	A	C	T	Wx.H6
RDP2	HONGJEONG::IRGC73052-1	IRGC121355	temperate-japonica	T	A	C	A	C	C	T	T	A	C	G	G	A	G	T	G	T	C	T	A	C	T	Wx.H6
RDP2	BAN ZHONG HANG::IRGC59435-1	IRGC121282	temperate-japonica	T	A	C	A	C	C	T	T	A	C	G	G	A	G	T	G	T	C	T	A	C	T	Wx.H6
RDP2	WU KE NUO::IRGC59990-1	IRGC121548	temperate-japonica	T	A	C	A	C	C	T	T	A	C	G	G	A	G	T	G	T	C	T	A	C	T	Wx.H6
RDP2	SSAL BYEO 2::IRGC19868-1	IRGC121505	temperate-japonica	T	A	C	A	C	C	T	T	A	C	G	G	A	G	T	G	T	C	T	A	C	T	Wx.H6
RDP1	Chinese	NSFTV31	temperate-japonica	T	A	C	A	C	C	T	T	A	C	G	G	A	G	T	G	T	C	T	A	C	T	Wx.H6
RDP2	SANG DO::IRGC19850-1	IRGC121494	temperate-japonica	T	A	C	A	C	C	T	T	A	C	G	G	A	G	T	G	T	C	T	A	C	T	Wx.H6
RDP2	M 401::IRGC57084-1	IRGC121572	temperate-japonica	T	A	C	A	C	C	T	T	A	C	G	G	A	G	T	G	T	C	T	A	C	T	Wx.H6
RDP1	Amposta	NSFTV290	temperate-japonica	T	A	C	A	C	C	T	T	A	C	G	G	A	G	T	G	T	C	T	A	C	T	Wx.H6
RDP2	HWINBE::IRGC77660-1	IRGC121358	temperate-japonica	T	A	C	A	C	C	T	T	A	C	G	G	A	G	T	G	T	C	T	A	C	T	Wx.H6
RDP1	Deokjeokjodo	NSFTV368	temperate-japonica	T	A	C	A	C	C	T	T	A	C	G	G	A	G	T	G	T	C	T	A	C	T	Wx.H6
RDP2	COLINA::GERVEX 524-C1	IRGC121731	temperate-japonica	T	A	C	A	C	C	T	T	A	C	G	G	A	G	T	G	T	C	T	A	C	T	Wx.H6
RDP2	HEUINDADAK::IRGC55526-1	IRGC121566	temperate-japonica	T	A	C	A	C	C	T	T	A	C	G	G	A	G	T	G	T	C	T	A	C	T	Wx.H6
RDP1	Bombilla	NSFTV295	temperate-japonica	T	A	C	A	C	C	T	T	A	C	G	G	A	G	T	G	T	C	T	A	C	T	Wx.H6
RDP1	Edomen Scented	NSFTV363	temperate-japonica	T	A	C	A	C	C	T	T	A	C	G	G	A	G	T	G	T	C	T	A	C	T	Wx.H6
RDP2	SHSS 381::GERVEX 549-C1	IRGC121822	temperate-japonica	T	A	C	A	C	C	T	T	A	C	G	G	A	G	T	G	T	C	T	A	C	T	Wx.H6
RDP2	91-385::IRGC63466-C1	IRGC121701	temperate-japonica	T	A	C	A	C	C	T	T	A	C	G	G	A	G	T	G	T	C	T	A	C	T	Wx.H6
RDP2	OLCENENGO::GERVEX 41-C1	IRGC121800	temperate-japonica	T	A	C	A	C	C	T	T	A	C	G	G	A	G	T	G	T	C	T	A	C	T	Wx.H6
RDP2	MO WAE DO::IRGC2356-1	IRGC121213	temperate-japonica	T	A	C	A	C	C	T	T	A	C	G	G	A	G	T	G	T	C	T	A	C	T	Wx.H6
RDP2	VICTORIA::IRGC3266-1	IRGC121535	temperate-japonica	T	A	C	A	C	C	T	T	A	C	G	G	A	G	T	G	T	C	T	A	C	T	Wx.H6
RDP2	DIMITRA::GERVEX 1679-C1	IRGC121733	temperate-japonica	T	A	C	A	C	C	T	T	A	C	G	G	A	G	T	G	T	C	T	A	C	T	Wx.H6
RDP2	HAIFUGOYA	IRGC117483	temperate-japonica	T	A	C	A	C	C	T	T	A	C	G	G	A	G	T	G	T	C	T	A	C	T	Wx.H6
RDP1	Benllok	NSFTV180	temperate-japonica	T	A	C	A	C	C	T	T	A	C	G	G	A	G	T	G	T	C	T	A	C	T	Wx.H6
RDP2	TAINUNG 49::IRGC65317-1	IRGC121222	temperate-japonica	T	A	C	A	C	C	T	T	A	C	G	G	A	G	T	G	T	C	T	A	C	T	Wx.H6
RDP2	CARINA::GERVEX 826-C1	IRGC121723	temperate-japonica	T	A	C	A	C	C	T	T	A	C	G	G	A	G	T	G	T	C	T	A	C	T	Wx.H6
RDP1	Sitpwa	NSFTV338	temperate-japonica	T	A	C	A	C	C	T	T	A	C	G	G	A	G	T	G	T	C	T	A	C	T	Wx.H6
RDP2	IR 65907-116-1-B::C1	IRGC121698	tropical-japonica	T	A	C	A	C	C	T	T	A	C	G	G	A	G	T	G	T	C	T	A	C	T	Wx.H6
RDP2	63-83::IRGC14725-1	IRGC121656	tropical-japonica	T	A	C	A	C	C	T	T	A	C	G	G	A	G	T	G	T	C	T	A	C	T	Wx.H6
RDP2	IRAT 109::GERVEX 4988-C1	IRGC121761	tropical-japonica	T	A	C	A	C	C	T	T	A	C	G	G	A	G	T	G	T	C	T	A	C	T	Wx.H6
RDP2	LADY WRIGHT SELN (CI 12187)::IRGC1761-1	IRGC121404	tropical-japonica	T	A	C	A	C	C	T	T	A	C	G	G	A	G	T	G	T	C	T	A	C	T	Wx.H6
RDP1	IITA 135	NSFTV286	tropical-japonica	T	A	C	A	C	C	T	T	A	C	G	G	A	G	T	G	T	C	T	A	C	T	Wx.H6
RDP2	ESPERANZA::C1	IRGC121736	tropical-japonica	T	A	C	A	C	C	T	T	A	C	G	G	A	G	T	G	T	C	T	A	C	T	Wx.H6
RDP2	TOS 5790::IRGC117256-1	IRGC121646	tropical-japonica	T	A	C	A	C	C	T	T	A	C	G	G	A	G	T	G	T	C	T	A	C	T	Wx.H6
RDP2	C 57-5043::IRGC4057-1	IRGC121300	tropical-japonica	T	A	C	A	C	C	T	T	A	C	G	G	A	G	T	G	T	C	T	A	C	T	Wx.H6
RDP1	Lady Wright Seln	NSFTV394	tropical-japonica	T	A	C	A	C	C	T	T	A	C	G	G	A	G	T	G	T	C	T	A	C	T	Wx.H6
RDP2	IR 47684-05-1-B::C1	IRGC121749	tropical-japonica	T	A	C	A	C	C	T	T	A	C	G	G	A	G	T	G	T	C	T	A	C	T	Wx.H6
RDP2	DUANG OJOY::IRGC3832-1	IRGC121196	tropical-japonica	T	A	C	A	C	C	T	T	A	C	G	G	A	G	T	G	T	C	T	A	C	T	Wx.H6
RDP1	IRAT 13	NSFTV195	tropical-japonica	T	A	C	A	C	C	T	T	A	C	G	G	A	G	T	G	T	C	T	A	C	T	Wx.H6
RDP2	MAAP::IRGC64911-1	IRGC121573	tropical-japonica	T	A	C	A	C	C	T	T	A	C	G	G	A	G	T	G	T	C	T	A	C	T	Wx.H6
RDP1	Palmyra	NSFTV386	tropical-japonica	T	A	C	A	C	C	T	T	A	C	G	G	A	G	T	G	T	C	T	A	C	T	Wx.H6
RDP2	CI 9541::IRGC11392-1	IRGC121314	tropical-japonica	T	A	C	A	C	C	T	T	A	C	G	G	A	G	T	G	T	C	T	A	C	T	Wx.H6
RDP1	WAB 501-11-5-1	NSFTV240	tropical-japonica	T	A	C	A	C	C	T	T	A	C	G	G	A	G	T	G	T	C	T	A	C	T	Wx.H6
RDP2	UBAK BAKONG::IRGC36094-1	IRGC121939	tropical-japonica	T	A	C	A	C	C	T	T	A	C	G	G	A	G	T	G	T	C	T	A	C	T	Wx.H6
RDP2	GULFROSE::IRGC2052-1	IRGC121202	tropical-japonica	T	A	C	A	C	C	T	T	A	C	G	G	A	G	T	G	T	C	T	A	C	T	Wx.H6
RDP2	ARC 11294::IRGC21296-1	IRGC121658	tropical-japonica	T	A	C	A	C	C	T	T	A	C	G	G	A	G	T	G	T	C	T	A	C	T	Wx.H6
RDP1	Saku	NSFTV280	tropical-japonica	T	A	C	A	C	C	T	T	A	C	G	G	A	G	T	G	T	C	T	A	C	T	Wx.H6
RDP2	IRAT 216::GERVEX 7702-C1	IRGC121764	tropical-japonica	T	A	C	A	C	C	T	T	A	C	G	G	A	G	T	G	T	C	T	A	C	T	Wx.H6
RDP1	IRAT 177	NSFTV73	tropical-japonica	T	A	C	A	C	C	T	T	A	C	G	G	A	G	T	G	T	C	T	A	C	T	Wx.H6
RDP1	Sultani	NSFTV150	tropical-japonica	T	A	C	A	C	C	T	T	A	C	G	G	A	G	T	G	T	C	T	A	C	T	Wx.H6
RDP1	Varyla	NSFTV273	tropical-japonica	T	A	C	A	C	C	T	T	A	C	G	G	A	G	T	G	T	C	T	A	C	T	Wx.H6
RDP1	WAB 502-13-4-1	NSFTV239	tropical-japonica	T	A	C	A	C	C	T	T	A	C	G	G	A	G	T	G	T	C	T	A	C	T	Wx.H6
RDP1	IRAT 44	NSFTV226	tropical-japonica	T	A	C	A	C	C	T	T	A	C	G	G	A	G	T	G	T	C	T	A	C	T	Wx.H6
RDP2	MALAGKIT PUTI::IRGC19451-1	IRGC121423	tropical-japonica	T	A	C	A	C	C	T	T	A	C	G	G	A	G	T	G	T	C	T	A	C	T	Wx.H6
RDP2	KING::GERVEX 1655-C1	IRGC121777	tropical-japonica	T	A	C	A	C	C	T	T	A	C	G	G	A	G	T	G	T	C	T	A	C	T	Wx.H6
RDP2	IRAT 2::GERVEX 606-C1	IRGC121766	tropical-japonica	T	A	C	A	C	C	T	T	A	C	G	G	A	G	T	G	T	C	T	A	C	T	Wx.H6
RDP2	FAROX 299::IRGC63102-1	IRGC121339	tropical-japonica	T	A	C	A	C	C	T	T	A	C	G	G	A	G	T	G	T	C	T	A	C	T	Wx.H6
RDP1	CI 11011	NSFTV389	tropical-japonica	T	A	C	A	C	C	T	T	A	C	G	G	A	G	T	G	T	C	T	A	C	T	Wx.H6
RDP2	TOX 2104-2-1::IRGC117257-1	IRGC121526	tropical-japonica	T	A	C	A	C	C	T	T	A	C	G	G	A	G	T	G	T	C	T	A	C	T	Wx.H6
RDP1	Saturn	NSFTV140	tropical-japonica	T	A	C	A	C	C	T	T	A	C	G	G	A	G	T	G	T	C	T	A	C	T	Wx.H6
RDP2	PULUT TODOPI::IRGC27435-1	IRGC121931	tropical-japonica	T	A	C	A	C	C	T	T	A	C	G	G	A	G	T	G	T	C	T	A	C	T	Wx.H6
RDP2	KYEEMA::GERVEX 1656-C1	IRGC121782	tropical-japonica	T	A	C	A	C	C	T	T	A	C	G	G	A	G	T	G	T	C	T	A	C	T	Wx.H6
RDP2	KETAN LUMBU::IRGC17906-C1	IRGC121776	tropical-japonica	T	A	C	A	C	C	T	T	A	C	G	G	A	G	T	G	T	C	T	A	C	T	Wx.H6
RDP2	HONDURAS::GERVEX 529-C1	IRGC121697	tropical-japonica	T	A	C	A	C	C	T	T	A	C	G	G	A	G	T	G	T	C	T	A	C	T	Wx.H6
RDP1	Cenit	NSFTV342	tropical-japonica	T	A	C	A	C	C	T	T	A	C	G	G	A	G	T	G	T	C	T	A	C	T	Wx.H6
RDP2	SIPULUT BRASTAGI::IRGC25759-1	IRGC121682	tropical-japonica	T	A	C	A	C	C	T	T	A	C	G	G	A	G	T	G	T	C	T	A	C	T	Wx.H6
RDP1	WC 3397	NSFTV213	tropical-japonica	T	A	C	A	C	C	T	T	A	C	G	G	A	G	T	G	T	C	T	A	C	T	Wx.H6
RDP2	TOS 724::IRGC11108-1	IRGC121583	tropical-japonica	T	A	C	A	C	C	T	T	A	C	G	G	A	G	T	G	T	C	T	A	C	T	Wx.H6
RDP1	Edith	NSFTV392	tropical-japonica	T	A	C	A	C	C	T	T	A	C	G	G	A	G	T	G	T	C	T	A	C	T	Wx.H6
RDP2	WAB 368-B-1-H1-HB::IRGC117359-1	IRGC121537	tropical-japonica	T	A	C	A	C	C	T	T	A	C	G	G	A	G	T	G	T	C	T	A	C	T	Wx.H6
RDP2	REXARK::IRGC6313-1	IRGC121482	tropical-japonica	T	A	C	A	C	C	T	T	A	C	G	G	A	G	T	G	T	C	T	A	C	T	Wx.H6
RDP2	KETAN MERAH::IRGC24977-1	IRGC121567	tropical-japonica	T	A	C	A	C	C	T	T	A	C	G	G	A	G	T	G	T	C	T	A	C	T	Wx.H6
RDP2	ITA 235::IRGC64854-1	IRGC121368	tropical-japonica	T	A	C	A	C	C	T	T	A	C	G	G	A	G	T	G	T	C	T	A	C	T	Wx.H6
RDP2	MIMIDIM::IRGC25898-1	IRGC121433	tropical-japonica	T	A	C	A	C	C	T	T	A	C	G	G	A	G	T	G	T	C	T	A	C	T	Wx.H6
RDP2	IRAT 144::IRGC55685-C1	IRGC121762	tropical-japonica	T	A	C	A	C	C	T	T	A	C	G	G	A	G	T	G	T	C	T	A	C	T	Wx.H6
RDP1	R 101	NSFTV310	tropical-japonica	T	A	C	A	C	C	T	T	A	C	G	G	A	G	T	G	T	C	T	A	C	T	Wx.H6
